# Supplementary material for: Feasibility and impact of haplogroup matching for mitochondrial replacement treatment
Source: EMBO Rep. 2023 Aug 17;24(10):e54540. doi: 10.15252/embr.202154540 (PMC10561356; doi:10.15252/embr.202154540)
Supplement: Supplementary file 3 — Dataset EV1 [file EMBR-24-e54540-s002.xlsx]

## Sheet: Contents
Title	Legend
Dataset EV1a	Comparative mtDNA haplogroup frequencies (percentage). Data used to generate Expanded View Figure 1 and Appendix Figure S1 . Upper Table = Global mtDNA haplogroup frequencies were estimated using phase 3 1000 Genomes data (https://www.internationalgenome.org/home,) and are summarised below. mtDNA Haplogroups for each sample are shown in Dataset EV1b for reference. Lower Table = European mtDNA hap…
Dataset EV1b	Per individual mtDNA haplogroup data from phase 3 1000 Genomes data for reference. The table shows the sample source, ID and mtDNA haplogroup estimated using HaploGrep2. Also shown is haplogroup confidence score, population region and population group.

## Sheet: Dataset EV1a
Comparative mtDNA haplogroup frequencies (percentage).
Data used to generate Expanded View Figure 1 and Appendix Figure S1
Upper Table = Global mtDNA haplogroup frequencies were estimated using phase 3 1000 Genomes data (https://www.internationalgenome.org/home,) and are summarised below. mtDNA Haplogroups for each sample are shown in Dataset EV1b for reference
Lower Table = European mtDNAhaplogroup frequencies were extracted from Eupedia (https://www.eupedia.com/europe/european_mtdna_haplogroups_frequency.shtml) and are summarised below
				Expanded View Figure 1																	Appendix Figure S1 and S2
Global mtDNA haplogroup frequency estimates				African	African	African	African	African	African	American	American	American	Asian	Asian	East Asian	East Asian	East Asian	East Asian	East Asian	East Asian	European	European	European	European	European	European	European	European	European	European
Source	1000G Country Code	Country/Region	Continent	L0	L1	L2	L3	L4	L5	A	B	C	M	R	D	F	G	N	Y	Z	H	HV	V	J	T	U	K	W	X	I	Other**	n
1000G v3	ACB	African Caribbean in Barbados	Africa	0.0416667	0.21875	0.395833	0.270833	0.0104167	0	0.0104167	0.0104167	0.0104167	0	0	0	0	0	0	0	0	0.0104167	0	0	0.0104167	0	0.0104167	0	0	0	0	-	96
1000G v3	ASW	African Ancestry in Southwest US	Africa	0.0819672	0.229508	0.229508	0.377049	0	0	0.0163934	0	0.0163934	0.0163934	0	0.0163934	0	0	0	0	0	0	0	0	0	0	0.0163934	0	0	0	0	-	61
1000G v3	ESN	Esan in Nigeria	Africa	0.0707071	0.20202	0.272727	0.434343	0.020202	0	0	0	0	0	0	0	0	0	0	0	0	0	0	0	0	0	0	0	0	0	0	-	99
1000G v3	GWD	Gambian in Western Division, The Gambia	Africa	0	0.132743	0.424779	0.371681	0.0176991	0	0	0	0	0	0	0	0	0	0	0	0	0	0	0	0	0	0.0530973	0	0	0	0	-	113
1000G v3	LWK	Luhya in Webuye, Kenya	Africa	0.171717	0.0808081	0.111111	0.474747	0.0505051	0.10101	0	0	0	0.010101	0	0	0	0	0	0	0	0	0	0	0	0	0	0	0	0	0	-	99
1000G v3	MSL	Mende in Sierra Leone	Africa	0.0235294	0.2	0.458824	0.282353	0.0117647	0	0	0	0	0	0	0	0	0	0	0	0	0	0	0	0	0	0.0235294	0	0	0	0	-	85
1000G v3	YRI	Yoruba in Ibadan, Nigeria	Africa	0.046729	0.158879	0.35514	0.429907	0.00934579	0	0	0	0	0	0	0	0	0	0	0	0	0	0	0	0	0	0	0	0	0	0	-	107
1000G v3	BEB	Bengali in Bangladesh	Asia	0	0	0	0	0	0	0.0116279	0	0	0.674419	0.0930233	0.0232558	0.0116279	0	0	0	0	0	0.0116279	0	0.0232558	0	0.127907	0	0.0232558	0	0	-	86
1000G v3	CDX	Chinese Dai in Xishuangbanna, China	Asia	0	0	0	0	0	0	0	0.182796	0.0537634	0.247312	0.139785	0.129032	0.247312	0	0	0	0	0	0	0	0	0	0	0	0	0	0	-	93
1000G v3	CHB	Han Chinese in Bejing, China	Asia	0	0	0	0	0	0	0.0679612	0.126214	0.0485437	0.184466	0.0485437	0.223301	0.15534	0.0485437	0.0776699	0	0.00970874	0	0	0	0	0	0	0.00970874	0	0	0	-	103
1000G v3	CHS	Southern Han Chinese, China	Asia	0	0	0	0	0	0	0.0571429	0.171429	0.0190476	0.171429	0.0857143	0.2	0.152381	0.0190476	0.0952381	0	0.0285714	0	0	0	0	0	0	0	0	0	0	-	105
1000G v3	GIH	Gujarati Indian in Houston,TX	Asia	0	0	0.00970874	0.0194175	0	0	0	0	0	0.38835	0.300971	0	0	0	0	0	0	0.0485437	0.0194175	0	0.00970874	0.0194175	0.145631	0.00970874	0.0194175	0.00970874	0	-	103
1000G v3	ITU	Indian Telugu in the UK	Asia	0	0	0	0	0	0	0	0	0	0.588235	0.127451	0	0	0	0.00980392	0	0	0	0.0196078	0	0.00980392	0.0392157	0.137255	0.00980392	0.0490196	0	0.00980392	-	102
1000G v3	JPT	Japanese in Tokyo, Japan	Asia	0	0	0	0	0	0	0.0576923	0.134615	0	0.134615	0	0.375	0.0576923	0.105769	0.0865385	0.00961538	0.0384615	0	0	0	0	0	0	0	0	0	0	-	104
1000G v3	KHV	Kinh in Ho Chi Minh City, Vietnam	Asia	0	0	0	0	0	0	0.010101	0.212121	0.010101	0.313131	0.111111	0.020202	0.272727	0	0.040404	0.010101	0	0	0	0	0	0	0	0	0	0	0	-	99
1000G v3	PJL	Punjabi in Lahore,Pakistan	Asia	0	0	0	0	0	0	0	0	0	0.572917	0.114583	0	0.03125	0.0208333	0	0	0	0.0416667	0.03125	0	0.0104167	0.03125	0.114583	0	0.0208333	0.0104167	0	-	96
1000G v3	STU	Sri Lankan Tamil in the UK	Asia	0	0	0	0	0	0	0.00980392	0	0	0.480392	0.215686	0	0	0	0.0294118	0	0	0.0490196	0.0686275	0	0.00980392	0	0.137255	0	0	0	0	-	102
1000G v3	CEU	Utah residents with Northern and Western European ancestry	Europe	0	0	0	0	0	0	0	0	0	0	0	0	0	0	0	0	0	0.474747	0.040404	0.030303	0.0808081	0.10101	0.181818	0.030303	0.0505051	0	0.010101	-	99
1000G v3	FIN	Finnish in Finland	Europe	0	0	0	0	0	0	0	0	0	0	0	0	0	0	0	0	0	0.363636	0.010101	0.040404	0.0707071	0.030303	0.363636	0.0606061	0.020202	0.020202	0.020202	-	99
1000G v3	GBR	British in England and Scotland	Europe	0	0	0	0	0	0	0	0	0	0	0	0	0	0	0	0	0	0.428571	0	0	0.10989	0.10989	0.197802	0.0549451	0.021978	0.0549451	0.021978	-	91
1000G v3	IBS	Iberian populations in Spain	Europe	0	0.00934579	0	0.00934579	0	0	0	0	0	0	0.00934579	0	0	0	0.0186916	0	0	0.504673	0.0373832	0.0560748	0.0373832	0.0747664	0.168224	0.0654206	0	0	0.00934579	-	107
1000G v3	TSI	Toscani in Italy	Europe	0	0.00934579	0	0	0	0	0	0	0	0	0	0.00934579	0	0	0	0	0	0.457944	0.0373832	0.0186916	0.0747664	0.121495	0.140187	0.0841121	0.0373832	0.00934579	0	-	107
1000G v3	CLM	Colombian in Medellin, Colombia	S. America	0.0106383	0.0212766	0.0212766	0.0425532	0	0	0.425532	0.351064	0.0638298	0.0106383	0	0.0212766	0	0	0	0	0	0.0106383	0	0	0	0.0212766	0	0	0	0	0	-	94
1000G v3	MXL	Mexican Ancestry in Los Angeles, California	S. America	0	0	0	0	0	0	0.34375	0.234375	0.140625	0	0	0.140625	0	0	0	0	0	0.078125	0	0.015625	0	0	0.03125	0	0.015625	0	0	-	64
1000G v3	PEL	Peruvian in Lima, Peru	S. America	0	0	0.0117647	0.0235294	0	0	0.164706	0.458824	0.176471	0	0	0.152941	0	0	0	0	0	0.0117647	0	0	0	0	0	0	0	0	0	-	85
1000G v3	PUR	Puerto Rican in Puerto Rico	S. America	0.0192308	0.0480769	0.0384615	0.0961538	0	0	0.355769	0.0673077	0.240385	0	0	0	0	0	0	0	0	0.0192308	0	0	0.0576923	0.00961538	0.0384615	0.00961538	0	0	0	-	104
													0	0.00417957	0.00417957	0	0	0.00835913	0	0	0.0536169	0.0186476	0.0212839	0.0259044	0.0363083	0.088269	0.0194573	0.0190779	0.0228397	0.00895762
European mtDNA haplogroup frequency estimates
Source	1000G Country Code	Country/Region	Continent	L*	L1	L2	L3	L4	L5	A	B	C	M	R	D	F	G	N	Y	Z	H	HV	V	J	T	U	K	W	X	I	Other**	n
eupedia	-	Austria	Europe	0																	0.449	0.027	0.019	0.088	0.12	0.173	0.086	0.013	0.013	0.011	0.02	374
eupedia	-	Belgium/Luxembourg	Europe	0																	0.469	0.034	0.027	0.06	0.114	0.135	0.121	0.033	0.013	0.02	0	149
eupedia	-	Bosnia-Herzegovina	Europe	0.005																	0.458	0.058	0.047	0.083	0.062	0.164	0.049	0.029	0.008	0.032	0.05	521
eupedia	-	Bulgaria	Europe	0.003																	0.419	0.074	0.036	0.077	0.094	0.166	0.058	0.025	0.018	0.014	0.052	989
eupedia	-	Croatia	Europe	0																	0.411	0.088	0.051	0.097	0.073	0.14	0.051	0.033	0.011	0.032	0.064	721
eupedia	-	Cyprus	Europe	0.024																	0.307	0.026	0.002	0.051	0.066	0.174	0.205	0.035	0.025	0.031	0.11	166
eupedia	-	Czech Republic	Europe	0.003																	0.402	0.046	0.029	0.1	0.117	0.154	0.034	0.011	0.02	0.029	0.084	351
eupedia	-	Denmark	Europe	0.005																	0.473	0.036	0.036	0.134	0.071	0.121	0.089	0.009	0.009	0.023	0.03	224
eupedia	-	England	Europe	0.002																	0.447	0.032	0.032	0.115	0.078	0.161	0.078	0.012	0.016	0.04	0.019	2333
eupedia	-	Estonia	Europe	0																	0.458	0.023	0.015	0.107	0.091	0.224	0.019	0.03	0.008	0.011	0.027	262
eupedia	-	Finland	Europe	0																	0.363	0.073	0.073	0.059	0.044	0.232	0.045	0.096	0.013	0.042	0.033	971
eupedia	-	France	Europe	0.009																	0.443	0.07	0.05	0.077	0.081	0.147	0.087	0.019	0.009	0.02	0.038	1216
eupedia	-	Germany	Europe	0.003																	0.448	0.045	0.04	0.09	0.106	0.146	0.066	0.017	0.013	0.021	0.045	2490
eupedia	-	Greece	Europe	0.001																	0.405	0.045	0.018	0.095	0.101	0.148	0.051	0.013	0.042	0.02	0.079	996
eupedia	-	Hungary	Europe	0.003																	0.392	0.057	0.049	0.101	0.112	0.134	0.068	0.052	0.011	0.019	0.051	367
eupedia	-	Iceland	Europe	0.002																	0.377	0.057	0.021	0.137	0.106	0.107	0.098	0.005	0.015	0.039	0.033	998
eupedia	-	Ireland	Europe	0																	0.441	0.07	0.057	0.107	0.067	0.123	0.12	0.023	0.007	0.03	0.012	299
eupedia	-	Italy	Europe	0.008																	0.402	0.062	0.033	0.081	0.115	0.129	0.077	0.019	0.02	0.014	0.073	2799
eupedia	-	Latvia	Europe	0																	0.42	0.049	0.027	0.06	0.08	0.257	0.024	0.041	0.002	0.046	0.02	412
eupedia	-	Netherlands	Europe	0.003																	0.45	0.08	0.08	0.11	0.14	0.16	0.1	0.025	0.005	0.025	0.002	na
eupedia	-	Norway	Europe	0.003																	0.457	0.04	0.038	0.105	0.086	0.175	0.054	0.018	0.005	0.019	0.038	628
eupedia	-	Poland	Europe	0.001																	0.439	0.059	0.049	0.079	0.09	0.187	0.04	0.036	0.019	0.019	0.03	883
eupedia	-	Portugal	Europe	0.064																	0.439	0.049	0.048	0.068	0.096	0.133	0.061	0.018	0.02	0.022	0.029	1448
eupedia	-	Romania	Europe	0.002																	0.372	0.06	0.04	0.105	0.086	0.147	0.079	0.039	0.019	0.009	0.09	1375
eupedia	-	Scotland	Europe	0																	0.441	0.032	0.03	0.127	0.081	0.156	0.069	0.006	0.025	0.041	0.024	1853
eupedia	-	Serbia	Europe	0.005																	0.41	0.06	0.051	0.068	0.051	0.203	0.043	0.034	0	0.034	0.092	117
eupedia	-	Slovakia	Europe	0.003																	0.43	0.051	0.032	0.096	0.093	0.196	0.038	0.02	0.01	0.029	0.041	581
eupedia	-	Slovenia	Europe	0																	0.444	0.059	0.048	0.098	0.089	0.16	0.053	0.022	0.011	0.028	0.037	358
eupedia	-	Spain	Europe	0.024																	0.441	0.082	0.075	0.066	0.085	0.143	0.063	0.014	0.017	0.011	0.055	2506
eupedia	-	Sweden	Europe	0.006																	0.458	0.055	0.05	0.077	0.067	0.193	0.064	0.013	0.013	0.028	0.025	637
eupedia	-	Switzerland	Europe	0.009																	0.479	0.053	0.049	0.115	0.115	0.12	0.053	0.018	0.004	0.009	0.027	225
eupedia	-	Wales	Europe	0																	0.598	0.043	0.043	0.153	0.033	0.044	0.076	0	0.011	0.033	0.009	92
				*L0-5 have been amalgamated due to low frequency																											**Note, "Other" is designated as not Eruopean and Not L and is hence likely to contain
																															Asian etc haplogroups
																					H	HV	V	J	T	U	K	W	X	I	Other**	L
																				Mean	0.432563	0.0529688	0.0404688	0.0933125	0.0878125	0.157875	0.0693438	0.0243125	0.0135	0.0250313	0.0418437	0.005875
																				STDEV	0.0473627	0.0168915	0.0172215	0.0246216	0.0236908	0.0398851	0.0348967	0.0175599	0.00810416	0.0103409	0.0272493	0.012125

## Sheet: Dataset EV1b
Per individual mtDNA haplogroup data from phase 3 1000 Genomes data for reference.
The table shows the sample source, ID and mtDNA haplogroup estimated using HaploGrep2.
Also shown is haplogroup confidence score, population region and population group.
Source	Sample_ID	mtDNA_HAP	sub-clade	Confidence	Region	Group		Population	Population Description	Continent
1000G v3	HG00096	H	H16	0.892	GBR	European		ACB	African Caribbean in Barbados	African
1000G v3	HG00097	T	T2	0.974	GBR	European		GWD	Gambian in Western Division, The Gambia	African
1000G v3	HG00099	H	H1	0.899	GBR	European		ESN	Esan in Nigeria	African
1000G v3	HG00100	X	X2	0.915	GBR	European		MSL	Mende in Sierra Leone	African
1000G v3	HG00101	J	J1	0.946	GBR	European		YRI	Yoruba in Ibadan, Nigeria	African
1000G v3	HG00102	H	H58	0.88	GBR	European		LWK	Luhya in Webuye, Kenya	African
1000G v3	HG00103	J	J1	0.936	GBR	European		ASW	African Ancestry in Southwest US	African
1000G v3	HG00105	H	H1	0.854	GBR	European		CHS	Southern Han Chinese, China	Asian
1000G v3	HG00106	J	J2	0.961	GBR	European		CDX	Chinese Dai in Xishuangbanna, China	Asian
1000G v3	HG00107	J	J1	0.968	GBR	European		PJL	Punjabi in Lahore,Pakistan	Asian
1000G v3	HG00108	X	X2	0.942	GBR	European		KHV	Kinh in Ho Chi Minh City, Vietnam	Asian
1000G v3	HG00109	U	U4	0.959	GBR	European		BEB	Bengali in Bangladesh	Asian
1000G v3	HG00110	H	H1	0.947	GBR	European		STU	Sri Lankan Tamil in the UK	Asian
1000G v3	HG00111	H	H1	0.943	GBR	European		ITU	Indian Telugu in the UK	Asian
1000G v3	HG00112	H	H5	0.952	GBR	European		CHB	Han Chinese in Bejing, China	Asian
1000G v3	HG00113	X	X2	0.915	GBR	European		JPT	Japanese in Tokyo, Japan	Asian
1000G v3	HG00114	U	U5	0.962	GBR	European		GIH	Gujarati Indian in Houston,TX	Asian
1000G v3	HG00115	T	T2	0.955	GBR	European		GBR	British in England and Scotland	European
1000G v3	HG00116	U	U5	0.962	GBR	European		FIN	Finnish in Finland	European
1000G v3	HG00117	J	J1	0.939	GBR	European		IBS	Iberian populations in Spain	European
1000G v3	HG00118	H	H3	0.948	GBR	European		CEU	Utah residents with Northern and Western European ancestry	European
1000G v3	HG00119	T	T1	0.945	GBR	European		TSI	Toscani in Italy	European
1000G v3	HG00120	J	J1	0.979	GBR	European		PUR	Puerto Rican in Puerto Rico	S. American
1000G v3	HG00121	K	K1	0.965	GBR	European		CLM	Colombian in Medellin, Colombia	S. American
1000G v3	HG00122	U	U5	0.949	GBR	European		PEL	Peruvian in Lima, Peru	S. American
1000G v3	HG00123	H	H2	0.794	GBR	European		MXL	Mexican Ancestry in Los Angeles, California	S. American
1000G v3	HG00125	H	H1	0.893	GBR	European
1000G v3	HG00126	H	H23	0.799	GBR	European
1000G v3	HG00127	H	H2	0.679	GBR	European
1000G v3	HG00128	K	K2	0.94	GBR	European
1000G v3	HG00129	H	H3	0.946	GBR	European
1000G v3	HG00130	X	X2	0.897	GBR	European
1000G v3	HG00131	H	H2	0.835	GBR	European
1000G v3	HG00132	U	U5	0.962	GBR	European
1000G v3	HG00133	H	H2	0.853	GBR	European
1000G v3	HG00136	T	T2	0.981	GBR	European
1000G v3	HG00137	H	H3	0.803	GBR	European
1000G v3	HG00138	H	H1	0.897	GBR	European
1000G v3	HG00139	H	H4	0.961	GBR	European
1000G v3	HG00140	H	H4	0.924	GBR	European
1000G v3	HG00141	T	T2	0.969	GBR	European
1000G v3	HG00142	U	U5	0.951	GBR	European
1000G v3	HG00143	H	H20	0.82	GBR	European
1000G v3	HG00145	U	U5	0.936	GBR	European
1000G v3	HG00146	U	U5	0.978	GBR	European
1000G v3	HG00148	W	W5	0.954	GBR	European
1000G v3	HG00149	H	H24	0.901	GBR	European
1000G v3	HG00150	H	H1	0.95	GBR	European
1000G v3	HG00151	H	H27	0.913	GBR	European
1000G v3	HG00154	I	I4	0.96	GBR	European
1000G v3	HG00155	U	U4	0.938	GBR	European
1000G v3	HG00157	H	H5	0.936	GBR	European
1000G v3	HG00158	H	H1	0.947	GBR	European
1000G v3	HG00159	H	H1	0.873	GBR	European
1000G v3	HG00160	U	U5	0.944	GBR	European
1000G v3	HG00171	V	V1	0.95	FIN	European
1000G v3	HG00173	U	U5	0.968	FIN	European
1000G v3	HG00174	U	U5	0.968	FIN	European
1000G v3	HG00176	U	U8	0.983	FIN	European
1000G v3	HG00177	K	K1	0.98	FIN	European
1000G v3	HG00178	H	H13	0.967	FIN	European
1000G v3	HG00179	H	H10	0.838	FIN	European
1000G v3	HG00180	H	H1	0.892	FIN	European
1000G v3	HG00181	U	U4	0.959	FIN	European
1000G v3	HG00182	H	H1	0.828	FIN	European
1000G v3	HG00183	H	H45	0.92	FIN	European
1000G v3	HG00185	K	K1	0.96	FIN	European
1000G v3	HG00186	U	U4	0.96	FIN	European
1000G v3	HG00187	U	U5	0.97	FIN	European
1000G v3	HG00188	U	U5	0.98	FIN	European
1000G v3	HG00189	H	H1	0.954	FIN	European
1000G v3	HG00190	H	H7	0.816	FIN	European
1000G v3	HG00231	W	W5	0.941	GBR	European
1000G v3	HG00232	H	H1	0.932	GBR	European
1000G v3	HG00233	H	H13	0.838	GBR	European
1000G v3	HG00234	T	T2	0.966	GBR	European
1000G v3	HG00235	J	J1	0.964	GBR	European
1000G v3	HG00236	K	K2	0.979	GBR	European
1000G v3	HG00237	H	H3	0.924	GBR	European
1000G v3	HG00238	U	U5	0.981	GBR	European
1000G v3	HG00239	H	H3	0.942	GBR	European
1000G v3	HG00240	U	U5	0.981	GBR	European
1000G v3	HG00242	U	U5	0.977	GBR	European
1000G v3	HG00243	K	K2	0.983	GBR	European
1000G v3	HG00244	X	X2	0.906	GBR	European
1000G v3	HG00245	H	H3	0.952	GBR	European
1000G v3	HG00246	T	T2	0.975	GBR	European
1000G v3	HG00250	U	U4	0.939	GBR	European
1000G v3	HG00251	H	H5	0.86	GBR	European
1000G v3	HG00252	H	H3	0.849	GBR	European
1000G v3	HG00253	I	I1	0.944	GBR	European
1000G v3	HG00254	H	H5	0.902	GBR	European
1000G v3	HG00255	U	U4	0.952	GBR	European
1000G v3	HG00256	H	H5	0.952	GBR	European
1000G v3	HG00257	J	J1	0.97	GBR	European
1000G v3	HG00258	J	J1	0.971	GBR	European
1000G v3	HG00259	T	T2	0.965	GBR	European
1000G v3	HG00260	U	U5	0.958	GBR	European
1000G v3	HG00261	J	J1	0.93	GBR	European
1000G v3	HG00262	T	T2	0.982	GBR	European
1000G v3	HG00263	U	U8	0.957	GBR	European
1000G v3	HG00264	H	H5	0.949	GBR	European
1000G v3	HG00265	T	T2	0.982	GBR	European
1000G v3	HG00266	H	H1	0.954	FIN	European
1000G v3	HG00267	U	U4	0.936	FIN	European
1000G v3	HG00268	U	U5	0.965	FIN	European
1000G v3	HG00269	H	H1	0.949	FIN	European
1000G v3	HG00271	U	U5	0.97	FIN	European
1000G v3	HG00272	H	H1	0.866	FIN	European
1000G v3	HG00273	U	U5	0.926	FIN	European
1000G v3	HG00274	U	U5	0.938	FIN	European
1000G v3	HG00275	U	U5	0.955	FIN	European
1000G v3	HG00276	J	J1	0.969	FIN	European
1000G v3	HG00277	U	U5	0.971	FIN	European
1000G v3	HG00278	H	H1	0.837	FIN	European
1000G v3	HG00280	X	X2	0.955	FIN	European
1000G v3	HG00281	U	U5	0.962	FIN	European
1000G v3	HG00282	V	V1	0.95	FIN	European
1000G v3	HG00284	U	U5	0.927	FIN	European
1000G v3	HG00285	U	U5	0.968	FIN	European
1000G v3	HG00288	U	U5	0.969	FIN	European
1000G v3	HG00290	U	U5	0.965	FIN	European
1000G v3	HG00304	H	H2	0.834	FIN	European
1000G v3	HG00306	U	U5	0.932	FIN	European
1000G v3	HG00308	W	W1	0.952	FIN	European
1000G v3	HG00309	H	H5	0.88	FIN	European
1000G v3	HG00310	H	H1	0.949	FIN	European
1000G v3	HG00311	U	U5	0.926	FIN	European
1000G v3	HG00313	H	H1	0.954	FIN	European
1000G v3	HG00315	J	J1	0.982	FIN	European
1000G v3	HG00318	H	H3	0.89	FIN	European
1000G v3	HG00319	H	H6	0.92	FIN	European
1000G v3	HG00320	U	U5	0.98	FIN	European
1000G v3	HG00321	U	U4	0.936	FIN	European
1000G v3	HG00323	V	V1	0.939	FIN	European
1000G v3	HG00324	H	H13	0.967	FIN	European
1000G v3	HG00325	H	H4	0.966	FIN	European
1000G v3	HG00326	K	K1	0.98	FIN	European
1000G v3	HG00327	H	H85	0.869	FIN	European
1000G v3	HG00328	H	H3	0.89	FIN	European
1000G v3	HG00329	I	I2	0.961	FIN	European
1000G v3	HG00330	U	U5	0.935	FIN	European
1000G v3	HG00331	K	K1	0.979	FIN	European
1000G v3	HG00332	J	J1	0.953	FIN	European
1000G v3	HG00334	J	J1	0.947	FIN	European
1000G v3	HG00335	H	H1	0.938	FIN	European
1000G v3	HG00336	W	W6	0.938	FIN	European
1000G v3	HG00337	T	T2	0.926	FIN	European
1000G v3	HG00338	J	J1	0.963	FIN	European
1000G v3	HG00339	U	U4	0.957	FIN	European
1000G v3	HG00341	U	U5	0.97	FIN	European
1000G v3	HG00342	H	H1	0.949	FIN	European
1000G v3	HG00343	H	H6	0.92	FIN	European
1000G v3	HG00344	T	T2	0.954	FIN	European
1000G v3	HG00345	V	V1	0.95	FIN	European
1000G v3	HG00346	K	K1	0.947	FIN	European
1000G v3	HG00349	K	K1	0.96	FIN	European
1000G v3	HG00350	HV	HV	0.932	FIN	European
1000G v3	HG00351	U	U5	0.973	FIN	European
1000G v3	HG00353	H	H1	0.948	FIN	European
1000G v3	HG00355	J	J1	0.959	FIN	European
1000G v3	HG00356	T	T2	0.942	FIN	European
1000G v3	HG00357	U	U5	0.97	FIN	European
1000G v3	HG00358	U	U5	0.98	FIN	European
1000G v3	HG00360	H	H2	0.916	FIN	European
1000G v3	HG00361	H	H1	0.947	FIN	European
1000G v3	HG00362	H	H1	0.916	FIN	European
1000G v3	HG00364	U	U5	0.97	FIN	European
1000G v3	HG00365	H	H1	0.94	FIN	European
1000G v3	HG00366	H	H5	0.914	FIN	European
1000G v3	HG00367	U	U5	0.961	FIN	European
1000G v3	HG00368	U	U5	0.968	FIN	European
1000G v3	HG00369	I	I1	0.945	FIN	European
1000G v3	HG00371	X	X2	0.955	FIN	European
1000G v3	HG00372	H	H1	0.895	FIN	European
1000G v3	HG00373	U	U5	0.977	FIN	European
1000G v3	HG00375	J	J1	0.969	FIN	European
1000G v3	HG00376	U	U5	0.98	FIN	European
1000G v3	HG00378	H	H1	0.949	FIN	European
1000G v3	HG00379	U	U5	0.98	FIN	European
1000G v3	HG00380	H	H1	0.953	FIN	European
1000G v3	HG00381	H	H1	0.949	FIN	European
1000G v3	HG00382	H	H1	0.928	FIN	European
1000G v3	HG00383	H	H27	0.9	FIN	European
1000G v3	HG00384	U	U5	0.98	FIN	European
1000G v3	HG00403	M	M7	0.926	CHS	Asian
1000G v3	HG00404	B	B5	0.934	CHS	Asian
1000G v3	HG00406	N	N9	0.884	CHS	Asian
1000G v3	HG00407	R	R9	0.928	CHS	Asian
1000G v3	HG00409	F	F1	0.921	CHS	Asian
1000G v3	HG00410	M	M7	0.958	CHS	Asian
1000G v3	HG00419	B	B4	0.74	CHS	Asian
1000G v3	HG00421	D	D4	0.935	CHS	Asian
1000G v3	HG00422	N	N9	0.913	CHS	Asian
1000G v3	HG00428	C	C4	0.861	CHS	Asian
1000G v3	HG00436	Z	Z4	0.928	CHS	Asian
1000G v3	HG00437	F	F1	0.905	CHS	Asian
1000G v3	HG00442	F	F1	0.935	CHS	Asian
1000G v3	HG00443	M	M8	0.87	CHS	Asian
1000G v3	HG00445	R	R9	0.896	CHS	Asian
1000G v3	HG00446	B	B4	0.892	CHS	Asian
1000G v3	HG00448	M	M7	0.958	CHS	Asian
1000G v3	HG00449	R	R11	0.852	CHS	Asian
1000G v3	HG00451	A	A1	0.872	CHS	Asian
1000G v3	HG00452	B	B4	0.927	CHS	Asian
1000G v3	HG00457	M	M33	0.937	CHS	Asian
1000G v3	HG00458	B	B5	0.951	CHS	Asian
1000G v3	HG00463	M	M20	0.927	CHS	Asian
1000G v3	HG00464	F	F1	0.906	CHS	Asian
1000G v3	HG00472	F	F1	0.95	CHS	Asian
1000G v3	HG00473	D	D6	0.96	CHS	Asian
1000G v3	HG00475	D	D5	0.953	CHS	Asian
1000G v3	HG00476	Z	Z	0.877	CHS	Asian
1000G v3	HG00478	D	D4	0.934	CHS	Asian
1000G v3	HG00479	N	N9	0.926	CHS	Asian
1000G v3	HG00500	N	N9	0.871	CHS	Asian
1000G v3	HG00513	R	R11	0.898	CHS	Asian
1000G v3	HG00524	M	M7	0.952	CHS	Asian
1000G v3	HG00525	M	M7	0.902	CHS	Asian
1000G v3	HG00530	F	F1	0.887	CHS	Asian
1000G v3	HG00531	N	N9	0.96	CHS	Asian
1000G v3	HG00533	B	B4	0.944	CHS	Asian
1000G v3	HG00534	R	R9	0.967	CHS	Asian
1000G v3	HG00536	R	R11	0.88	CHS	Asian
1000G v3	HG00537	B	B4	0.942	CHS	Asian
1000G v3	HG00542	B	B5	0.982	CHS	Asian
1000G v3	HG00543	B	B5	0.743	CHS	Asian
1000G v3	HG00551	A	A2	0.904	PUR	South American
1000G v3	HG00553	A	A2	0.909	PUR	South American
1000G v3	HG00554	L1	L1b	0.959	PUR	South American
1000G v3	HG00556	N	N9	0.931	CHS	Asian
1000G v3	HG00557	A	A5	0.863	CHS	Asian
1000G v3	HG00559	M	M10	0.891	CHS	Asian
1000G v3	HG00560	F	F1	0.881	CHS	Asian
1000G v3	HG00565	A	A	0.844	CHS	Asian
1000G v3	HG00566	A	A	0.907	CHS	Asian
1000G v3	HG00580	D	D5	0.954	CHS	Asian
1000G v3	HG00581	D	D4	0.875	CHS	Asian
1000G v3	HG00583	D	D4	0.97	CHS	Asian
1000G v3	HG00584	N	N9	0.891	CHS	Asian
1000G v3	HG00589	F	F1	0.882	CHS	Asian
1000G v3	HG00590	C	C7	0.893	CHS	Asian
1000G v3	HG00592	N	N9	0.957	CHS	Asian
1000G v3	HG00593	M	M7	0.953	CHS	Asian
1000G v3	HG00595	D	D5	0.957	CHS	Asian
1000G v3	HG00596	B	B4	0.958	CHS	Asian
1000G v3	HG00598	G	G2	0.92	CHS	Asian
1000G v3	HG00599	B	B4	0.965	CHS	Asian
1000G v3	HG00607	M	M8	0.941	CHS	Asian
1000G v3	HG00608	B	B4	0.963	CHS	Asian
1000G v3	HG00610	B	B5	0.905	CHS	Asian
1000G v3	HG00611	M	M7	0.94	CHS	Asian
1000G v3	HG00613	D	D4	0.967	CHS	Asian
1000G v3	HG00614	Z	Z3	0.886	CHS	Asian
1000G v3	HG00619	D	D4	0.964	CHS	Asian
1000G v3	HG00620	N	N9	0.922	CHS	Asian
1000G v3	HG00622	G	G2	0.92	CHS	Asian
1000G v3	HG00623	B	B4	0.905	CHS	Asian
1000G v3	HG00625	D	D4	0.954	CHS	Asian
1000G v3	HG00626	M	M12	0.931	CHS	Asian
1000G v3	HG00628	D	D5	0.937	CHS	Asian
1000G v3	HG00629	D	D4	0.922	CHS	Asian
1000G v3	HG00631	B	B4	0.83	CHS	Asian
1000G v3	HG00632	F	F1	0.93	CHS	Asian
1000G v3	HG00634	A	A18	0.901	CHS	Asian
1000G v3	HG00637	A	A2	0.947	PUR	South American
1000G v3	HG00638	A	A2	0.857	PUR	South American
1000G v3	HG00640	B	B2	0.935	PUR	South American
1000G v3	HG00641	C	C1	0.947	PUR	South American
1000G v3	HG00650	M	M7	0.911	CHS	Asian
1000G v3	HG00651	D	D4	0.899	CHS	Asian
1000G v3	HG00653	N	N8	0.864	CHS	Asian
1000G v3	HG00654	R	R0	0.769	CHS	Asian
1000G v3	HG00656	A	A13	0.863	CHS	Asian
1000G v3	HG00657	D	D5	0.949	CHS	Asian
1000G v3	HG00662	D	D4	0.902	CHS	Asian
1000G v3	HG00663	R	R9	0.926	CHS	Asian
1000G v3	HG00671	D	D4	0.918	CHS	Asian
1000G v3	HG00672	F	F1	0.892	CHS	Asian
1000G v3	HG00674	F	F4	0.936	CHS	Asian
1000G v3	HG00675	F	F2	0.937	CHS	Asian
1000G v3	HG00683	M	M7	0.919	CHS	Asian
1000G v3	HG00684	D	D5	0.913	CHS	Asian
1000G v3	HG00689	M	M7	0.919	CHS	Asian
1000G v3	HG00690	B	B5	0.96	CHS	Asian
1000G v3	HG00692	M	M7	0.962	CHS	Asian
1000G v3	HG00693	D	D4	0.935	CHS	Asian
1000G v3	HG00698	D	D4	0.936	CHS	Asian
1000G v3	HG00699	D	D4	0.935	CHS	Asian
1000G v3	HG00701	M	M7	0.948	CHS	Asian
1000G v3	HG00704	B	B4	0.943	CHS	Asian
1000G v3	HG00705	F	F1	0.917	CHS	Asian
1000G v3	HG00707	F	F1	0.935	CHS	Asian
1000G v3	HG00708	B	B5	0.906	CHS	Asian
1000G v3	HG00717	F	F2	0.896	CHS	Asian
1000G v3	HG00728	F	F1	0.918	CHS	Asian
1000G v3	HG00729	R	R0	0.776	CHS	Asian
1000G v3	HG00731	A	A2	0.949	PUR	South American
1000G v3	HG00732	A	A2	0.909	PUR	South American
1000G v3	HG00734	C	C1	0.937	PUR	South American
1000G v3	HG00736	A	A2	0.922	PUR	South American
1000G v3	HG00737	C	C1	0.947	PUR	South American
1000G v3	HG00739	L3	L3d	0.938	PUR	South American
1000G v3	HG00740	L1	L1b	0.953	PUR	South American
1000G v3	HG00742	C	C1	0.94	PUR	South American
1000G v3	HG00743	C	C1	0.947	PUR	South American
1000G v3	HG00759	M	M7	0.976	CDX	Asian
1000G v3	HG00766	D	D4	0.928	CDX	Asian
1000G v3	HG00844	C	C7	0.936	CDX	Asian
1000G v3	HG00851	D	D4	0.928	CDX	Asian
1000G v3	HG00864	C	C7	0.896	CDX	Asian
1000G v3	HG00867	F	F1	0.903	CDX	Asian
1000G v3	HG00879	B	B5	0.965	CDX	Asian
1000G v3	HG00881	D	D4	0.928	CDX	Asian
1000G v3	HG00956	F	F1	0.914	CDX	Asian
1000G v3	HG00978	R	R9	0.92	CDX	Asian
1000G v3	HG00982	B	B4	0.964	CDX	Asian
1000G v3	HG01028	M	M7	0.943	CDX	Asian
1000G v3	HG01029	M	M7	0.935	CDX	Asian
1000G v3	HG01031	B	B4	0.947	CDX	Asian
1000G v3	HG01046	B	B5	0.965	CDX	Asian
1000G v3	HG01047	A	A2	0.948	PUR	South American
1000G v3	HG01048	C	C1	0.947	PUR	South American
1000G v3	HG01049	L0	L0a	0.956	PUR	South American
1000G v3	HG01051	K	K1	0.971	PUR	South American
1000G v3	HG01052	J	J2	0.96	PUR	South American
1000G v3	HG01054	A	A2	0.909	PUR	South American
1000G v3	HG01055	U	U5	0.952	PUR	South American
1000G v3	HG01058	C	C1	0.947	PUR	South American
1000G v3	HG01060	A	A2	0.947	PUR	South American
1000G v3	HG01061	A	A2	0.949	PUR	South American
1000G v3	HG01063	L3	L3e	0.922	PUR	South American
1000G v3	HG01064	A	A2	0.947	PUR	South American
1000G v3	HG01066	C	C1	0.861	PUR	South American
1000G v3	HG01067	C	C1	0.947	PUR	South American
1000G v3	HG01069	C	C1	0.947	PUR	South American
1000G v3	HG01070	C	C1	0.932	PUR	South American
1000G v3	HG01072	C	C1	0.947	PUR	South American
1000G v3	HG01073	L3	L3e	0.886	PUR	South American
1000G v3	HG01075	J	J1	0.942	PUR	South American
1000G v3	HG01077	A	A2	0.909	PUR	South American
1000G v3	HG01079	B	B2	0.935	PUR	South American
1000G v3	HG01080	L1	L1c	0.972	PUR	South American
1000G v3	HG01082	A	A2	0.931	PUR	South American
1000G v3	HG01083	A	A2	0.949	PUR	South American
1000G v3	HG01085	A	A2	0.872	PUR	South American
1000G v3	HG01086	C	C1	0.932	PUR	South American
1000G v3	HG01088	B	B2	0.935	PUR	South American
1000G v3	HG01089	C	C1	0.932	PUR	South American
1000G v3	HG01092	C	C1	0.936	PUR	South American
1000G v3	HG01094	U	U3	0.969	PUR	South American
1000G v3	HG01095	L3	L3e	0.963	PUR	South American
1000G v3	HG01097	A	A2	0.914	PUR	South American
1000G v3	HG01098	J	J1	0.959	PUR	South American
1000G v3	HG01101	C	C1	0.932	PUR	South American
1000G v3	HG01102	C	C1	0.947	PUR	South American
1000G v3	HG01104	A	A2	0.914	PUR	South American
1000G v3	HG01105	A	A2	0.872	PUR	South American
1000G v3	HG01107	A	A2	0.947	PUR	South American
1000G v3	HG01108	L0	L0a	0.96	PUR	South American
1000G v3	HG01110	A	A2	0.947	PUR	South American
1000G v3	HG01111	J	J1	0.959	PUR	South American
1000G v3	HG01112	A	A2	0.931	CLM	South American
1000G v3	HG01113	A	A2	0.945	CLM	South American
1000G v3	HG01119	A	A2	0.945	CLM	South American
1000G v3	HG01121	A	A2	0.811	CLM	South American
1000G v3	HG01122	A	A2	0.942	CLM	South American
1000G v3	HG01124	D	D4	0.919	CLM	South American
1000G v3	HG01125	A	A2	0.945	CLM	South American
1000G v3	HG01130	B	B2	0.947	CLM	South American
1000G v3	HG01131	B	B2	0.918	CLM	South American
1000G v3	HG01133	B	B2	0.927	CLM	South American
1000G v3	HG01134	A	A2	0.878	CLM	South American
1000G v3	HG01136	B	B2	0.954	CLM	South American
1000G v3	HG01137	B	B2	0.947	CLM	South American
1000G v3	HG01139	A	A2	0.924	CLM	South American
1000G v3	HG01140	B	B2	0.931	CLM	South American
1000G v3	HG01142	B	B2	0.894	CLM	South American
1000G v3	HG01148	B	B2	0.954	CLM	South American
1000G v3	HG01149	B	B2	0.931	CLM	South American
1000G v3	HG01161	B	B2	0.935	PUR	South American
1000G v3	HG01162	A	A2	0.948	PUR	South American
1000G v3	HG01164	B	B2	0.935	PUR	South American
1000G v3	HG01167	H	H1	0.893	PUR	South American
1000G v3	HG01168	U	U4	0.952	PUR	South American
1000G v3	HG01170	L3	L3e	0.975	PUR	South American
1000G v3	HG01171	A	A2	0.887	PUR	South American
1000G v3	HG01173	H	H13	0.961	PUR	South American
1000G v3	HG01174	A	A2	0.909	PUR	South American
1000G v3	HG01176	L1	L1b	0.956	PUR	South American
1000G v3	HG01177	A	A2	0.931	PUR	South American
1000G v3	HG01182	A	A2	0.948	PUR	South American
1000G v3	HG01183	A	A2	0.948	PUR	South American
1000G v3	HG01187	A	A2	0.923	PUR	South American
1000G v3	HG01188	L2	L2b	0.976	PUR	South American
1000G v3	HG01190	C	C1	0.947	PUR	South American
1000G v3	HG01191	B	B2	0.935	PUR	South American
1000G v3	HG01197	U	U5	0.952	PUR	South American
1000G v3	HG01198	B	B2	0.92	PUR	South American
1000G v3	HG01200	A	A2	0.949	PUR	South American
1000G v3	HG01204	C	C1	0.935	PUR	South American
1000G v3	HG01205	L3	L3b	0.948	PUR	South American
1000G v3	HG01241	L2	L2c	0.966	PUR	South American
1000G v3	HG01242	L1	L1b	0.958	PUR	South American
1000G v3	HG01247	L3	L3d	0.863	PUR	South American
1000G v3	HG01248	C	C	0.875	PUR	South American
1000G v3	HG01250	A	A2	0.878	CLM	South American
1000G v3	HG01251	A	A2	0.931	CLM	South American
1000G v3	HG01253	B	B2	0.954	CLM	South American
1000G v3	HG01254	B	B2	0.928	CLM	South American
1000G v3	HG01256	A	A2	0.871	CLM	South American
1000G v3	HG01257	B	B2	0.954	CLM	South American
1000G v3	HG01259	A	A2	0.878	CLM	South American
1000G v3	HG01260	L0	L0a	0.966	CLM	South American
1000G v3	HG01269	B	B2	0.947	CLM	South American
1000G v3	HG01271	A	A2	0.91	CLM	South American
1000G v3	HG01272	M	M1	0.985	CLM	South American
1000G v3	HG01275	A	A2	0.927	CLM	South American
1000G v3	HG01277	B	B2	0.954	CLM	South American
1000G v3	HG01280	A	A2	0.945	CLM	South American
1000G v3	HG01281	A	A2	0.927	CLM	South American
1000G v3	HG01284	A	A2	0.927	CLM	South American
1000G v3	HG01286	L2	L2a	0.943	PUR	South American
1000G v3	HG01302	J	J1	0.963	PUR	South American
1000G v3	HG01303	C	C	0.851	PUR	South American
1000G v3	HG01305	A	A2	0.933	PUR	South American
1000G v3	HG01308	J	J1	0.963	PUR	South American
1000G v3	HG01311	A	A2	0.905	PUR	South American
1000G v3	HG01312	C	C1	0.947	PUR	South American
1000G v3	HG01323	L3	L3e	0.905	PUR	South American
1000G v3	HG01325	A	A2	0.947	PUR	South American
1000G v3	HG01326	L3	L3e	0.905	PUR	South American
1000G v3	HG01334	K	K2	0.959	GBR	European
1000G v3	HG01341	C	C1	0.902	CLM	South American
1000G v3	HG01342	A	A2	0.918	CLM	South American
1000G v3	HG01344	B	B2	0.919	CLM	South American
1000G v3	HG01345	B	B2	0.895	CLM	South American
1000G v3	HG01348	A	A2	0.933	CLM	South American
1000G v3	HG01350	A	A2	0.945	CLM	South American
1000G v3	HG01351	A	A2	0.945	CLM	South American
1000G v3	HG01353	B	B2	0.946	CLM	South American
1000G v3	HG01354	A	A2	0.927	CLM	South American
1000G v3	HG01356	A	A2	0.864	CLM	South American
1000G v3	HG01357	A	A2	0.945	CLM	South American
1000G v3	HG01359	A	A2	0.879	CLM	South American
1000G v3	HG01360	B	B2	0.947	CLM	South American
1000G v3	HG01362	L3	L3b	0.943	CLM	South American
1000G v3	HG01363	L2	L2a	0.961	CLM	South American
1000G v3	HG01365	L3	L3e	0.944	CLM	South American
1000G v3	HG01366	B	B2	0.946	CLM	South American
1000G v3	HG01369	C	C1	0.845	CLM	South American
1000G v3	HG01372	A	A2	0.878	CLM	South American
1000G v3	HG01374	A	A2	0.878	CLM	South American
1000G v3	HG01375	A	A2	0.945	CLM	South American
1000G v3	HG01377	B	B2	0.928	CLM	South American
1000G v3	HG01378	L1	L1c	0.961	CLM	South American
1000G v3	HG01383	A	A2	0.945	CLM	South American
1000G v3	HG01384	A	A2	0.945	CLM	South American
1000G v3	HG01389	L1	L1c	0.94	CLM	South American
1000G v3	HG01390	B	B2	0.954	CLM	South American
1000G v3	HG01392	C	C1	0.947	PUR	South American
1000G v3	HG01393	A	A2	0.949	PUR	South American
1000G v3	HG01395	A	A2	0.949	PUR	South American
1000G v3	HG01396	C	C1	0.932	PUR	South American
1000G v3	HG01398	A	A2	0.941	PUR	South American
1000G v3	HG01402	C	C1	0.932	PUR	South American
1000G v3	HG01403	L2	L2b	0.933	PUR	South American
1000G v3	HG01405	T	T2	0.956	PUR	South American
1000G v3	HG01412	A	A2	0.909	PUR	South American
1000G v3	HG01413	A	A2	0.909	PUR	South American
1000G v3	HG01414	L3	L3e	0.935	PUR	South American
1000G v3	HG01431	A	A2	0.871	CLM	South American
1000G v3	HG01432	B	B2	0.806	CLM	South American
1000G v3	HG01435	C	C1	0.86	CLM	South American
1000G v3	HG01437	B	B2	0.819	CLM	South American
1000G v3	HG01438	T	T2	0.964	CLM	South American
1000G v3	HG01440	A	A2	0.952	CLM	South American
1000G v3	HG01441	D	D1	0.899	CLM	South American
1000G v3	HG01443	A	A2	0.86	CLM	South American
1000G v3	HG01444	B	B2	0.937	CLM	South American
1000G v3	HG01447	A	A2	0.945	CLM	South American
1000G v3	HG01455	B	B2	0.954	CLM	South American
1000G v3	HG01456	L3	L3e	0.923	CLM	South American
1000G v3	HG01459	A	A2	0.945	CLM	South American
1000G v3	HG01461	C	C1	0.928	CLM	South American
1000G v3	HG01462	C	C1	0.824	CLM	South American
1000G v3	HG01464	L2	L2a	0.961	CLM	South American
1000G v3	HG01465	B	B2	0.926	CLM	South American
1000G v3	HG01468	A	A2	0.945	CLM	South American
1000G v3	HG01474	A	A2	0.92	CLM	South American
1000G v3	HG01479	B	B2	0.939	CLM	South American
1000G v3	HG01485	T	T2	0.964	CLM	South American
1000G v3	HG01486	A	A2	0.849	CLM	South American
1000G v3	HG01488	B	B2	0.912	CLM	South American
1000G v3	HG01489	H	H6	0.962	CLM	South American
1000G v3	HG01491	B	B2	0.954	CLM	South American
1000G v3	HG01492	A	A2	0.933	CLM	South American
1000G v3	HG01494	B	B2	0.926	CLM	South American
1000G v3	HG01495	A	A2	0.871	CLM	South American
1000G v3	HG01497	B	B2	0.928	CLM	South American
1000G v3	HG01498	B	B2	0.926	CLM	South American
1000G v3	HG01500	H	H3	0.926	IBS	European
1000G v3	HG01501	H	H1H	0.939	IBS	European
1000G v3	HG01503	H	H1	0.867	IBS	European
1000G v3	HG01504	H	H1	0.898	IBS	European
1000G v3	HG01506	H	H	0.754	IBS	European
1000G v3	HG01507	H	H1	0.93	IBS	European
1000G v3	HG01509	H	H1	0.765	IBS	European
1000G v3	HG01510	H	H13	0.85	IBS	European
1000G v3	HG01512	J	J1	0.982	IBS	European
1000G v3	HG01513	H	H1	0.905	IBS	European
1000G v3	HG01515	H	H	0.754	IBS	European
1000G v3	HG01516	H	H3	0.861	IBS	European
1000G v3	HG01518	J	J1	0.948	IBS	European
1000G v3	HG01519	H	H1	0.769	IBS	European
1000G v3	HG01521	H	H1	0.954	IBS	European
1000G v3	HG01522	H	H17	0.868	IBS	European
1000G v3	HG01524	U	U5	0.947	IBS	European
1000G v3	HG01525	H	H105	0.802	IBS	European
1000G v3	HG01527	I	I2	0.912	IBS	European
1000G v3	HG01528	H	H1	0.944	IBS	European
1000G v3	HG01530	U	U5	0.934	IBS	European
1000G v3	HG01531	N	N1	0.968	IBS	European
1000G v3	HG01536	K	K1	0.951	IBS	European
1000G v3	HG01537	K	K1	0.952	IBS	European
1000G v3	HG01550	B	B2	0.926	CLM	South American
1000G v3	HG01551	L3	L3e	0.926	CLM	South American
1000G v3	HG01556	C	C1	0.906	CLM	South American
1000G v3	HG01565	A	A2	0.812	PEL	South American
1000G v3	HG01566	A	A2	0.862	PEL	South American
1000G v3	HG01571	C	C	0.862	PEL	South American
1000G v3	HG01572	B	B2	0.859	PEL	South American
1000G v3	HG01577	D	D1	0.918	PEL	South American
1000G v3	HG01578	D	D1	0.89	PEL	South American
1000G v3	HG01583	M	M3	0.885	PJL	Asian
1000G v3	HG01586	H	H2	0.788	PJL	Asian
1000G v3	HG01589	H	H13	0.838	PJL	Asian
1000G v3	HG01593	R	R30	0.878	PJL	Asian
1000G v3	HG01595	F	F1	0.936	KHV	Asian
1000G v3	HG01596	M	M7	0.914	KHV	Asian
1000G v3	HG01597	F	F1	0.792	KHV	Asian
1000G v3	HG01598	F	F1	0.932	KHV	Asian
1000G v3	HG01599	M	M7	0.945	KHV	Asian
1000G v3	HG01600	F	F1	0.957	KHV	Asian
1000G v3	HG01602	J	J1	0.928	IBS	European
1000G v3	HG01603	U	U5	0.982	IBS	European
1000G v3	HG01605	K	K1	0.977	IBS	European
1000G v3	HG01606	H	H1	0.835	IBS	European
1000G v3	HG01607	L1	L1b	0.961	IBS	European
1000G v3	HG01608	H	H1	0.875	IBS	European
1000G v3	HG01610	U	U5	0.88	IBS	European
1000G v3	HG01612	U	U4	0.927	IBS	European
1000G v3	HG01613	H	H1	0.908	IBS	European
1000G v3	HG01615	U	U5	0.873	IBS	European
1000G v3	HG01617	K	K1	0.975	IBS	European
1000G v3	HG01618	T	T2	0.927	IBS	European
1000G v3	HG01619	H	H5	0.856	IBS	European
1000G v3	HG01620	V	V	0.845	IBS	European
1000G v3	HG01623	HV	HV	0.834	IBS	European
1000G v3	HG01624	H	H53	0.794	IBS	European
1000G v3	HG01625	U	U1	0.957	IBS	European
1000G v3	HG01626	T	T2	0.948	IBS	European
1000G v3	HG01628	U	U6	0.886	IBS	European
1000G v3	HG01630	H	H7	0.875	IBS	European
1000G v3	HG01631	H	H1	0.786	IBS	European
1000G v3	HG01632	T	T2	0.974	IBS	European
1000G v3	HG01668	H	H8	0.931	IBS	European
1000G v3	HG01669	U	U4	0.968	IBS	European
1000G v3	HG01670	U	U4	0.953	IBS	European
1000G v3	HG01672	HV	HV	0.782	IBS	European
1000G v3	HG01673	U	U5	0.941	IBS	European
1000G v3	HG01675	K	K1	0.975	IBS	European
1000G v3	HG01676	H	H5	0.862	IBS	European
1000G v3	HG01678	H	H1	0.948	IBS	European
1000G v3	HG01679	H	H5	0.922	IBS	European
1000G v3	HG01680	V	V	0.909	IBS	European
1000G v3	HG01682	HV	HV	0.814	IBS	European
1000G v3	HG01684	T	T2	0.982	IBS	European
1000G v3	HG01685	K	K1	0.949	IBS	European
1000G v3	HG01686	V	V19	0.914	IBS	European
1000G v3	HG01694	J	J1	0.959	IBS	European
1000G v3	HG01695	H	H7	0.889	IBS	European
1000G v3	HG01697	T	T1	0.962	IBS	European
1000G v3	HG01699	H	H56	0.759	IBS	European
1000G v3	HG01700	V	V3	0.908	IBS	European
1000G v3	HG01702	T	T2	0.943	IBS	European
1000G v3	HG01704	V	V	0.781	IBS	European
1000G v3	HG01705	U	U2	0.982	IBS	European
1000G v3	HG01707	U	U4	0.92	IBS	European
1000G v3	HG01708	H	H4	0.828	IBS	European
1000G v3	HG01709	H	H34	0.909	IBS	European
1000G v3	HG01710	HV	HV	0.926	IBS	European
1000G v3	HG01746	U	U5	0.89	IBS	European
1000G v3	HG01747	H	H	0.828	IBS	European
1000G v3	HG01756	H	H17	0.83	IBS	European
1000G v3	HG01757	U	U4	0.933	IBS	European
1000G v3	HG01761	L3	L3d	0.959	IBS	European
1000G v3	HG01762	U	U5	0.904	IBS	European
1000G v3	HG01765	H	H1	0.786	IBS	European
1000G v3	HG01766	N	N1	0.941	IBS	European
1000G v3	HG01767	V	V25	0.938	IBS	European
1000G v3	HG01768	H	H6	0.963	IBS	European
1000G v3	HG01770	H	H3	0.766	IBS	European
1000G v3	HG01771	H	H4	0.913	IBS	European
1000G v3	HG01773	H	H6	0.959	IBS	European
1000G v3	HG01775	U	U5	0.969	IBS	European
1000G v3	HG01776	H	H1	0.807	IBS	European
1000G v3	HG01777	H	H1	0.924	IBS	European
1000G v3	HG01779	H	H	0.776	IBS	European
1000G v3	HG01781	R	R0	0.9	IBS	European
1000G v3	HG01783	H	H4	0.934	IBS	European
1000G v3	HG01784	H	H1	0.905	IBS	European
1000G v3	HG01785	H	H	0.758	IBS	European
1000G v3	HG01786	H	H1	0.873	IBS	European
1000G v3	HG01789	H	H5	0.888	GBR	European
1000G v3	HG01790	H	H3	0.941	GBR	European
1000G v3	HG01791	U	U5	0.962	GBR	European
1000G v3	HG01794	F	F1	0.87	CDX	Asian
1000G v3	HG01795	M	M61	0.891	CDX	Asian
1000G v3	HG01796	R	R9	0.885	CDX	Asian
1000G v3	HG01797	F	F3	0.924	CDX	Asian
1000G v3	HG01798	B	B4	0.942	CDX	Asian
1000G v3	HG01799	B	B4	0.874	CDX	Asian
1000G v3	HG01800	F	F1	0.887	CDX	Asian
1000G v3	HG01801	F	F1	0.926	CDX	Asian
1000G v3	HG01802	F	F1	0.937	CDX	Asian
1000G v3	HG01804	D	D4	0.849	CDX	Asian
1000G v3	HG01805	F	F1	0.905	CDX	Asian
1000G v3	HG01806	F	F1	0.904	CDX	Asian
1000G v3	HG01807	D	D4	0.94	CDX	Asian
1000G v3	HG01808	C	C7	0.944	CDX	Asian
1000G v3	HG01809	F	F1	0.914	CDX	Asian
1000G v3	HG01810	M	M7	0.939	CDX	Asian
1000G v3	HG01811	B	B4	0.953	CDX	Asian
1000G v3	HG01812	M	M1	0.846	CDX	Asian
1000G v3	HG01813	B	B5	0.969	CDX	Asian
1000G v3	HG01815	B	B5	0.947	CDX	Asian
1000G v3	HG01816	F	F1	0.846	CDX	Asian
1000G v3	HG01817	M	M7	0.964	CDX	Asian
1000G v3	HG01840	M	M7	0.922	KHV	Asian
1000G v3	HG01841	M	M7	0.891	KHV	Asian
1000G v3	HG01842	F	F1	0.924	KHV	Asian
1000G v3	HG01843	M	M7	0.909	KHV	Asian
1000G v3	HG01844	D	D4	0.953	KHV	Asian
1000G v3	HG01845	B	B5	0.838	KHV	Asian
1000G v3	HG01846	M	M7	0.914	KHV	Asian
1000G v3	HG01847	F	F1	0.945	KHV	Asian
1000G v3	HG01848	B	B5	0.98	KHV	Asian
1000G v3	HG01849	F	F1	0.902	KHV	Asian
1000G v3	HG01850	B	B5	0.971	KHV	Asian
1000G v3	HG01851	M	M7	0.947	KHV	Asian
1000G v3	HG01852	D	D5	0.922	KHV	Asian
1000G v3	HG01853	F	F1	0.948	KHV	Asian
1000G v3	HG01855	N	N9	0.927	KHV	Asian
1000G v3	HG01857	F	F1	0.918	KHV	Asian
1000G v3	HG01858	F	F1	0.89	KHV	Asian
1000G v3	HG01859	B	B5	0.904	KHV	Asian
1000G v3	HG01860	F	F1	0.938	KHV	Asian
1000G v3	HG01861	M	M7	0.915	KHV	Asian
1000G v3	HG01862	F	F1	0.928	KHV	Asian
1000G v3	HG01863	B	B5	0.934	KHV	Asian
1000G v3	HG01864	B	B5	0.931	KHV	Asian
1000G v3	HG01865	R	R22	0.799	KHV	Asian
1000G v3	HG01866	B	B4	0.971	KHV	Asian
1000G v3	HG01867	F	F3	0.924	KHV	Asian
1000G v3	HG01868	B	B5	0.958	KHV	Asian
1000G v3	HG01869	R	R0	0.761	KHV	Asian
1000G v3	HG01870	B	B5	0.896	KHV	Asian
1000G v3	HG01871	M	M7	0.937	KHV	Asian
1000G v3	HG01872	R	R0	0.739	KHV	Asian
1000G v3	HG01873	F	F1	0.948	KHV	Asian
1000G v3	HG01874	R	R9	0.929	KHV	Asian
1000G v3	HG01878	B	B5	0.939	KHV	Asian
1000G v3	HG01879	L3	L3b	0.974	ACB	African
1000G v3	HG01880	L2	L2c	0.956	ACB	African
1000G v3	HG01882	L0	L0a	0.955	ACB	African
1000G v3	HG01883	L2	L2a	0.958	ACB	African
1000G v3	HG01885	L1	L1c	0.914	ACB	African
1000G v3	HG01886	L1	L1b	0.918	ACB	African
1000G v3	HG01889	L2	L2a	0.959	ACB	African
1000G v3	HG01890	L2	L2a	0.946	ACB	African
1000G v3	HG01892	A	A2	0.883	PEL	South American
1000G v3	HG01893	B	B2	0.934	PEL	South American
1000G v3	HG01894	L3	L3d	0.903	ACB	African
1000G v3	HG01896	L2	L2a	0.952	ACB	African
1000G v3	HG01912	L3	L3e	0.961	ACB	African
1000G v3	HG01914	L3	L3b	0.925	ACB	African
1000G v3	HG01915	L2	L2a	0.969	ACB	African
1000G v3	HG01917	D	D1	0.88	PEL	South American
1000G v3	HG01918	A	A2	0.888	PEL	South American
1000G v3	HG01920	B	B2	0.926	PEL	South American
1000G v3	HG01921	D	D1	0.893	PEL	South American
1000G v3	HG01923	B	B2	0.935	PEL	South American
1000G v3	HG01924	B	B2	0.89	PEL	South American
1000G v3	HG01926	B	B2	0.942	PEL	South American
1000G v3	HG01927	B	B2	0.91	PEL	South American
1000G v3	HG01932	C	C	0.861	PEL	South American
1000G v3	HG01933	L2	L2a	0.976	PEL	South American
1000G v3	HG01935	A	A2	0.891	PEL	South American
1000G v3	HG01936	B	B2	0.978	PEL	South American
1000G v3	HG01938	D	D1	0.923	PEL	South American
1000G v3	HG01939	D	D1	0.896	PEL	South American
1000G v3	HG01941	B	B2	0.903	PEL	South American
1000G v3	HG01942	C	C	0.871	PEL	South American
1000G v3	HG01944	C	C1	0.87	PEL	South American
1000G v3	HG01945	B	B2	0.926	PEL	South American
1000G v3	HG01947	C	C	0.885	PEL	South American
1000G v3	HG01948	C	C	0.889	PEL	South American
1000G v3	HG01950	C	C	0.84	PEL	South American
1000G v3	HG01951	A	A2	0.883	PEL	South American
1000G v3	HG01953	B	B2	0.922	PEL	South American
1000G v3	HG01954	A	A2	0.931	PEL	South American
1000G v3	HG01956	L1	L1b	0.943	ACB	African
1000G v3	HG01958	L2	L2a	0.951	ACB	African
1000G v3	HG01961	C	C	0.871	PEL	South American
1000G v3	HG01965	C	C1	0.903	PEL	South American
1000G v3	HG01967	B	B2	0.924	PEL	South American
1000G v3	HG01968	B	B2	0.922	PEL	South American
1000G v3	HG01970	B	B2	0.941	PEL	South American
1000G v3	HG01971	B	B2	0.929	PEL	South American
1000G v3	HG01973	B	B2	0.939	PEL	South American
1000G v3	HG01974	B	B2	0.845	PEL	South American
1000G v3	HG01976	H	H13	0.894	PEL	South American
1000G v3	HG01977	B	B2	0.938	PEL	South American
1000G v3	HG01979	B	B2	0.876	PEL	South American
1000G v3	HG01980	B	B2	0.91	PEL	South American
1000G v3	HG01982	C	C	0.834	PEL	South American
1000G v3	HG01985	L3	L3e	0.879	ACB	African
1000G v3	HG01986	L1	L1c	0.956	ACB	African
1000G v3	HG01988	L1	L1b	0.938	ACB	African
1000G v3	HG01989	L2	L2c	0.963	ACB	African
1000G v3	HG01990	L1	L1c	0.946	ACB	African
1000G v3	HG01991	B	B2	0.831	PEL	South American
1000G v3	HG01992	B	B2	0.893	PEL	South American
1000G v3	HG01997	D	D1	0.89	PEL	South American
1000G v3	HG02002	B	B2	0.909	PEL	South American
1000G v3	HG02003	B	B2	0.926	PEL	South American
1000G v3	HG02006	L3	L3e	0.97	PEL	South American
1000G v3	HG02008	D	D1	0.947	PEL	South American
1000G v3	HG02009	L2	L2a	0.946	ACB	African
1000G v3	HG02010	L1	L1c	0.924	ACB	African
1000G v3	HG02012	L3	L3e	0.901	ACB	African
1000G v3	HG02013	L3	L3e	0.92	ACB	African
1000G v3	HG02014	L1	L1c	0.902	ACB	African
1000G v3	HG02016	M	M23	0.763	KHV	Asian
1000G v3	HG02017	R	R9	0.91	KHV	Asian
1000G v3	HG02019	M	M7	0.932	KHV	Asian
1000G v3	HG02020	R	R9	0.851	KHV	Asian
1000G v3	HG02023	F	F1	0.896	KHV	Asian
1000G v3	HG02025	M	M10	0.939	KHV	Asian
1000G v3	HG02026	Y	Y1	0.979	KHV	Asian
1000G v3	HG02028	M	M7	0.915	KHV	Asian
1000G v3	HG02029	F	F1	0.95	KHV	Asian
1000G v3	HG02031	M	M7	0.952	KHV	Asian
1000G v3	HG02032	N	N9	0.914	KHV	Asian
1000G v3	HG02035	R	R9	0.936	KHV	Asian
1000G v3	HG02040	N	N9	0.947	KHV	Asian
1000G v3	HG02047	B	B5	0.961	KHV	Asian
1000G v3	HG02048	M	M7	0.935	KHV	Asian
1000G v3	HG02049	B	B4	0.887	KHV	Asian
1000G v3	HG02050	F	F2	0.889	KHV	Asian
1000G v3	HG02051	L2	L2a	0.948	ACB	African
1000G v3	HG02052	L1	L1c	0.949	ACB	African
1000G v3	HG02053	L1	L1c	0.893	ACB	African
1000G v3	HG02054	U	U6	0.906	ACB	African
1000G v3	HG02057	M	M7	0.918	KHV	Asian
1000G v3	HG02058	B	B5	0.953	KHV	Asian
1000G v3	HG02060	M	M7	0.952	KHV	Asian
1000G v3	HG02061	R	R9	0.952	KHV	Asian
1000G v3	HG02064	B	B4	0.883	KHV	Asian
1000G v3	HG02067	M	M7	0.927	KHV	Asian
1000G v3	HG02069	B	B4	0.971	KHV	Asian
1000G v3	HG02070	M	M51	0.975	KHV	Asian
1000G v3	HG02072	R	R0	0.803	KHV	Asian
1000G v3	HG02073	F	F1	0.888	KHV	Asian
1000G v3	HG02075	M	M7	0.964	KHV	Asian
1000G v3	HG02076	B	B5	0.822	KHV	Asian
1000G v3	HG02078	B	B5	0.799	KHV	Asian
1000G v3	HG02079	M	M7	0.941	KHV	Asian
1000G v3	HG02081	M	M9	0.95	KHV	Asian
1000G v3	HG02082	F	F1	0.937	KHV	Asian
1000G v3	HG02084	M	M7	0.914	KHV	Asian
1000G v3	HG02085	M	M7	0.895	KHV	Asian
1000G v3	HG02086	B	B4	0.853	KHV	Asian
1000G v3	HG02087	R	R9	0.929	KHV	Asian
1000G v3	HG02088	M	M7	0.917	KHV	Asian
1000G v3	HG02089	B	B2	0.853	PEL	South American
1000G v3	HG02090	B	B2	0.982	PEL	South American
1000G v3	HG02095	L3	L3d	0.917	ACB	African
1000G v3	HG02102	D	D1	0.917	PEL	South American
1000G v3	HG02104	B	B2	0.937	PEL	South American
1000G v3	HG02105	D	D4	0.958	PEL	South American
1000G v3	HG02107	L3	L3b	0.934	ACB	African
1000G v3	HG02108	L1	L1b	0.941	ACB	African
1000G v3	HG02111	L0	L0a	0.947	ACB	African
1000G v3	HG02113	F	F1	0.931	KHV	Asian
1000G v3	HG02116	C	C4	0.924	KHV	Asian
1000G v3	HG02121	M	M7	0.943	KHV	Asian
1000G v3	HG02122	R	R0	0.754	KHV	Asian
1000G v3	HG02127	M	M7	0.913	KHV	Asian
1000G v3	HG02128	F	F1	0.908	KHV	Asian
1000G v3	HG02130	F	F2	0.915	KHV	Asian
1000G v3	HG02131	F	F2	0.937	KHV	Asian
1000G v3	HG02133	F	F1	0.941	KHV	Asian
1000G v3	HG02134	B	B4	0.953	KHV	Asian
1000G v3	HG02136	F	F1	0.928	KHV	Asian
1000G v3	HG02137	M	M7	0.903	KHV	Asian
1000G v3	HG02138	B	B5	0.936	KHV	Asian
1000G v3	HG02139	A	A2	0.843	KHV	Asian
1000G v3	HG02140	B	B5	0.853	KHV	Asian
1000G v3	HG02141	M	M7	0.926	KHV	Asian
1000G v3	HG02142	M	M12	0.934	KHV	Asian
1000G v3	HG02143	L3	L3k	0.902	ACB	African
1000G v3	HG02144	L2	L2c	0.942	ACB	African
1000G v3	HG02146	B	B2	0.94	PEL	South American
1000G v3	HG02147	D	D1	0.94	PEL	South American
1000G v3	HG02150	B	B2	0.954	PEL	South American
1000G v3	HG02151	C	C7	0.936	CDX	Asian
1000G v3	HG02152	D	D5	0.925	CDX	Asian
1000G v3	HG02153	F	F1	0.932	CDX	Asian
1000G v3	HG02154	D	D4	0.949	CDX	Asian
1000G v3	HG02155	D	D4	0.92	CDX	Asian
1000G v3	HG02156	M	M7	0.951	CDX	Asian
1000G v3	HG02164	R	R11	0.793	CDX	Asian
1000G v3	HG02165	B	B5	0.958	CDX	Asian
1000G v3	HG02166	M	M7	0.964	CDX	Asian
1000G v3	HG02178	F	F1	0.94	CDX	Asian
1000G v3	HG02179	F	F1	0.908	CDX	Asian
1000G v3	HG02180	M	M7	0.911	CDX	Asian
1000G v3	HG02181	F	F1	0.898	CDX	Asian
1000G v3	HG02182	B	B5	0.91	CDX	Asian
1000G v3	HG02184	R	R0	0.658	CDX	Asian
1000G v3	HG02185	M	M7	0.936	CDX	Asian
1000G v3	HG02186	B	B5	0.947	CDX	Asian
1000G v3	HG02187	M	M7	0.934	CDX	Asian
1000G v3	HG02188	F	F1	0.926	CDX	Asian
1000G v3	HG02190	D	D5	0.937	CDX	Asian
1000G v3	HG02215	H	H3	0.807	GBR	European
1000G v3	HG02219	H	H6	0.941	IBS	European
1000G v3	HG02220	K	K1	0.945	IBS	European
1000G v3	HG02221	U	U5	0.981	IBS	European
1000G v3	HG02223	H	H1	0.868	IBS	European
1000G v3	HG02224	H	H2	0.916	IBS	European
1000G v3	HG02230	H	H15	0.847	IBS	European
1000G v3	HG02231	H	H3	0.769	IBS	European
1000G v3	HG02232	T	T2	0.9	IBS	European
1000G v3	HG02233	H	H3	0.808	IBS	European
1000G v3	HG02235	T	T2	0.916	IBS	European
1000G v3	HG02236	H	H1	0.719	IBS	European
1000G v3	HG02238	H	H1	0.875	IBS	European
1000G v3	HG02239	H	H1	0.795	IBS	European
1000G v3	HG02250	R	R11	0.871	CDX	Asian
1000G v3	HG02252	B	B2	0.902	PEL	South American
1000G v3	HG02253	B	B2	0.855	PEL	South American
1000G v3	HG02255	L3	L3d	0.919	ACB	African
1000G v3	HG02256	C	C1	0.88	ACB	African
1000G v3	HG02259	B	B2	0.947	PEL	South American
1000G v3	HG02260	A	A2	0.922	PEL	South American
1000G v3	HG02262	A	A2	0.894	PEL	South American
1000G v3	HG02265	C	C	0.911	PEL	South American
1000G v3	HG02266	C	C	0.87	PEL	South American
1000G v3	HG02271	B	B2	0.962	PEL	South American
1000G v3	HG02272	B	B2	0.946	PEL	South American
1000G v3	HG02274	D	D1	0.892	PEL	South American
1000G v3	HG02275	C	C	0.889	PEL	South American
1000G v3	HG02277	B	B2	0.96	PEL	South American
1000G v3	HG02278	C	C	0.871	PEL	South American
1000G v3	HG02281	L2	L2a	0.969	ACB	African
1000G v3	HG02282	L1	L1c	0.932	ACB	African
1000G v3	HG02283	L1	L1c	0.945	ACB	African
1000G v3	HG02284	L2	L2b	0.965	ACB	African
1000G v3	HG02285	D	D1	0.904	PEL	South American
1000G v3	HG02286	B	B2	0.885	PEL	South American
1000G v3	HG02291	A	A2	0.901	PEL	South American
1000G v3	HG02292	C	C	0.855	PEL	South American
1000G v3	HG02298	A	A2	0.91	PEL	South American
1000G v3	HG02299	B	B2	0.969	PEL	South American
1000G v3	HG02301	A	A2	0.826	PEL	South American
1000G v3	HG02304	L3	L3f	0.928	PEL	South American
1000G v3	HG02307	L1	L1b	0.967	ACB	African
1000G v3	HG02308	L3	L3e	0.939	ACB	African
1000G v3	HG02309	L3	L3b	0.911	ACB	African
1000G v3	HG02312	B	B2	0.896	PEL	South American
1000G v3	HG02314	L2	L2a	0.943	ACB	African
1000G v3	HG02315	L3	L3e	0.935	ACB	African
1000G v3	HG02317	L2	L2a	0.976	ACB	African
1000G v3	HG02318	L3	L3d	0.948	ACB	African
1000G v3	HG02322	L1	L1c	0.898	ACB	African
1000G v3	HG02323	L3	L3e	0.938	ACB	African
1000G v3	HG02325	L2	L2a	0.94	ACB	African
1000G v3	HG02330	L3	L3b	0.94	ACB	African
1000G v3	HG02332	L1	L1c	0.941	ACB	African
1000G v3	HG02334	J	J2	0.95	ACB	African
1000G v3	HG02337	L2	L2a	0.953	ACB	African
1000G v3	HG02339	L3	L3d	0.936	ACB	African
1000G v3	HG02343	L1	L1b	0.96	ACB	African
1000G v3	HG02345	A	A2	0.903	PEL	South American
1000G v3	HG02348	A	A2	0.925	PEL	South American
1000G v3	HG02351	B	B5	0.946	CDX	Asian
1000G v3	HG02353	R	R11	0.85	CDX	Asian
1000G v3	HG02355	M	M7	0.947	CDX	Asian
1000G v3	HG02356	M	M71	0.92	CDX	Asian
1000G v3	HG02360	F	F3	0.924	CDX	Asian
1000G v3	HG02364	F	F1	0.957	CDX	Asian
1000G v3	HG02367	M	M7	0.905	CDX	Asian
1000G v3	HG02371	M	M7	0.954	CDX	Asian
1000G v3	HG02373	R	R11	0.85	CDX	Asian
1000G v3	HG02374	R	R11	0.756	CDX	Asian
1000G v3	HG02375	F	F3	0.827	CDX	Asian
1000G v3	HG02379	M	M9	0.925	CDX	Asian
1000G v3	HG02380	C	C7	0.908	CDX	Asian
1000G v3	HG02382	R	R9	0.885	CDX	Asian
1000G v3	HG02383	D	D4	0.955	CDX	Asian
1000G v3	HG02384	M	M7	0.94	CDX	Asian
1000G v3	HG02385	B	B4	0.853	CDX	Asian
1000G v3	HG02386	B	B5	0.91	CDX	Asian
1000G v3	HG02389	M	M7	0.944	CDX	Asian
1000G v3	HG02390	M	M7	0.891	CDX	Asian
1000G v3	HG02391	M	M61	0.901	CDX	Asian
1000G v3	HG02392	D	D4	0.971	CDX	Asian
1000G v3	HG02394	F	F1	0.924	CDX	Asian
1000G v3	HG02395	R	R0	0.669	CDX	Asian
1000G v3	HG02396	M	M7	0.934	CDX	Asian
1000G v3	HG02397	D	D4	0.928	CDX	Asian
1000G v3	HG02398	F	F1	0.93	CDX	Asian
1000G v3	HG02399	R	R0	0.767	CDX	Asian
1000G v3	HG02401	M	M7	0.956	CDX	Asian
1000G v3	HG02402	B	B4	0.895	CDX	Asian
1000G v3	HG02406	F	F1	0.966	CDX	Asian
1000G v3	HG02407	F	F2	0.932	CDX	Asian
1000G v3	HG02408	B	B5	0.924	CDX	Asian
1000G v3	HG02409	R	R0	0.759	CDX	Asian
1000G v3	HG02410	R	R9	0.962	CDX	Asian
1000G v3	HG02419	L2	L2a	0.926	ACB	African
1000G v3	HG02420	L0	L0a	0.947	ACB	African
1000G v3	HG02425	B	B2	0.927	PEL	South American
1000G v3	HG02427	L1	L1c	0.895	ACB	African
1000G v3	HG02429	L2	L2a	0.926	ACB	African
1000G v3	HG02433	L0	L0a	0.951	ACB	African
1000G v3	HG02439	L2	L2a	0.969	ACB	African
1000G v3	HG02442	L1	L1c	0.898	ACB	African
1000G v3	HG02445	B	B4	0.983	ACB	African
1000G v3	HG02449	L3	L3e	0.95	ACB	African
1000G v3	HG02450	L3	L3e	0.885	ACB	African
1000G v3	HG02455	L2	L2a	0.976	ACB	African
1000G v3	HG02461	L3	L3b	0.939	GWD	African
1000G v3	HG02462	L2	L2c	0.944	GWD	African
1000G v3	HG02464	L3	L3e	0.952	GWD	African
1000G v3	HG02465	L3	L3b	0.954	GWD	African
1000G v3	HG02470	L3	L3b	0.961	ACB	African
1000G v3	HG02471	L3	L3b	0.934	ACB	African
1000G v3	HG02476	L2	L2a	0.961	ACB	African
1000G v3	HG02477	L1	L1b	0.954	ACB	African
1000G v3	HG02479	L2	L2a	0.926	ACB	African
1000G v3	HG02481	L2	L2a	0.946	ACB	African
1000G v3	HG02484	L3	L3d	0.904	ACB	African
1000G v3	HG02485	H	H7	0.875	ACB	African
1000G v3	HG02489	L2	L2a	0.947	ACB	African
1000G v3	HG02490	M	M5	0.961	PJL	Asian
1000G v3	HG02491	HV	HV	0.729	PJL	Asian
1000G v3	HG02493	M	M6	0.965	PJL	Asian
1000G v3	HG02494	U	U7	0.907	PJL	Asian
1000G v3	HG02496	L4	L4b	0.922	ACB	African
1000G v3	HG02497	L2	L2a	0.957	ACB	African
1000G v3	HG02501	L2	L2a	0.96	ACB	African
1000G v3	HG02502	L2	L2a	0.936	ACB	African
1000G v3	HG02505	L2	L2c	0.969	ACB	African
1000G v3	HG02508	L2	L2a	0.925	ACB	African
1000G v3	HG02511	A	A2	0.877	ACB	African
1000G v3	HG02512	F	F1	0.942	KHV	Asian
1000G v3	HG02513	F	F1	0.947	KHV	Asian
1000G v3	HG02521	N	N9	0.957	KHV	Asian
1000G v3	HG02522	M	M9	0.883	KHV	Asian
1000G v3	HG02536	L2	L2d	0.914	ACB	African
1000G v3	HG02537	L3	L3e	0.924	ACB	African
1000G v3	HG02541	L3	L3f	0.973	ACB	African
1000G v3	HG02545	L2	L2d	0.987	ACB	African
1000G v3	HG02546	L2	L2a	0.973	ACB	African
1000G v3	HG02549	L2	L2a	0.952	ACB	African
1000G v3	HG02554	L2	L2a	0.958	ACB	African
1000G v3	HG02555	L2	L2b	0.93	ACB	African
1000G v3	HG02557	L2	L2a	0.947	ACB	African
1000G v3	HG02558	L3	L3d	0.884	ACB	African
1000G v3	HG02561	L1	L1b	0.937	GWD	African
1000G v3	HG02562	L1	L1b	0.962	GWD	African
1000G v3	HG02568	L2	L2a	0.956	GWD	African
1000G v3	HG02570	L4	L4b	0.907	GWD	African
1000G v3	HG02571	L1	L1b	0.963	GWD	African
1000G v3	HG02573	L3	L3e	0.928	GWD	African
1000G v3	HG02574	L3	L3d	0.895	GWD	African
1000G v3	HG02577	L2	L2a	0.923	ACB	African
1000G v3	HG02580	L1	L1b	0.967	ACB	African
1000G v3	HG02582	L3	L3k	0.943	GWD	African
1000G v3	HG02583	L3	L3d	0.914	GWD	African
1000G v3	HG02585	L3	L3d	0.939	GWD	African
1000G v3	HG02586	L3	L3d	0.893	GWD	African
1000G v3	HG02588	L2	L2a	0.973	GWD	African
1000G v3	HG02589	L1	L1b	0.956	GWD	African
1000G v3	HG02594	L3	L3b	0.966	GWD	African
1000G v3	HG02595	L2	L2b	0.944	GWD	African
1000G v3	HG02597	M	M39	0.862	PJL	Asian
1000G v3	HG02600	R	R6	0.853	PJL	Asian
1000G v3	HG02601	M	M35	0.824	PJL	Asian
1000G v3	HG02603	U	U2	0.96	PJL	Asian
1000G v3	HG02604	T	T2	0.958	PJL	Asian
1000G v3	HG02610	L3	L3d	0.833	GWD	African
1000G v3	HG02611	L1	L1c	0.907	GWD	African
1000G v3	HG02613	L3	L3b	0.929	GWD	African
1000G v3	HG02614	L3	L3h	0.954	GWD	African
1000G v3	HG02620	L2	L2a	0.964	GWD	African
1000G v3	HG02621	U	U6	0.914	GWD	African
1000G v3	HG02623	L3	L3b	0.924	GWD	African
1000G v3	HG02624	L2	L2c	0.943	GWD	African
1000G v3	HG02628	L3	L3d	0.932	GWD	African
1000G v3	HG02629	L2	L2a	0.964	GWD	African
1000G v3	HG02634	L3	L3b	0.974	GWD	African
1000G v3	HG02635	L1	L1b	0.963	GWD	African
1000G v3	HG02642	L2	L2c	0.943	GWD	African
1000G v3	HG02643	L2	L2c	0.964	GWD	African
1000G v3	HG02645	L2	L2b	0.946	GWD	African
1000G v3	HG02646	L1	L1b	0.947	GWD	African
1000G v3	HG02648	U	U7	0.934	PJL	Asian
1000G v3	HG02649	T	T2	0.883	PJL	Asian
1000G v3	HG02651	H	H13	0.93	PJL	Asian
1000G v3	HG02652	HV	HV	0.843	PJL	Asian
1000G v3	HG02654	M	M2	0.911	PJL	Asian
1000G v3	HG02655	M	M2	0.901	PJL	Asian
1000G v3	HG02657	R	R0	0.831	PJL	Asian
1000G v3	HG02658	M	M4	0.938	PJL	Asian
1000G v3	HG02660	M	M33	0.886	PJL	Asian
1000G v3	HG02661	HV	HV	0.803	PJL	Asian
1000G v3	HG02666	L3	L3e	0.903	GWD	African
1000G v3	HG02667	L2	L2c	0.932	GWD	African
1000G v3	HG02675	L3	L3d	0.932	GWD	African
1000G v3	HG02676	L2	L2a	0.931	GWD	African
1000G v3	HG02678	L1	L1b	0.926	GWD	African
1000G v3	HG02679	L2	L2a	0.953	GWD	African
1000G v3	HG02681	M	M5	0.93	PJL	Asian
1000G v3	HG02682	F	F1	0.944	PJL	Asian
1000G v3	HG02684	M	M3	0.885	PJL	Asian
1000G v3	HG02685	M	M49	0.871	PJL	Asian
1000G v3	HG02687	M	M30	0.867	PJL	Asian
1000G v3	HG02688	M	M4	0.899	PJL	Asian
1000G v3	HG02690	M	M30	0.917	PJL	Asian
1000G v3	HG02691	M	M2	0.918	PJL	Asian
1000G v3	HG02694	U	U7	0.934	PJL	Asian
1000G v3	HG02696	F	F1	0.955	PJL	Asian
1000G v3	HG02697	R	R30	0.892	PJL	Asian
1000G v3	HG02699	M	M65	0.947	PJL	Asian
1000G v3	HG02700	M	M30	0.897	PJL	Asian
1000G v3	HG02702	L3	L3d	0.911	GWD	African
1000G v3	HG02703	L2	L2c	0.907	GWD	African
1000G v3	HG02715	L2	L2c	0.941	GWD	African
1000G v3	HG02716	L2	L2a	0.944	GWD	African
1000G v3	HG02721	L3	L3b	0.934	GWD	African
1000G v3	HG02722	L3	L3b	0.937	GWD	African
1000G v3	HG02724	U	U7	0.91	PJL	Asian
1000G v3	HG02725	M	M6	0.965	PJL	Asian
1000G v3	HG02727	M	M6	0.959	PJL	Asian
1000G v3	HG02728	M	M45	0.813	PJL	Asian
1000G v3	HG02731	U	U7	0.892	PJL	Asian
1000G v3	HG02733	X	X2	0.855	PJL	Asian
1000G v3	HG02734	W	W6	0.889	PJL	Asian
1000G v3	HG02736	G	G3	0.966	PJL	Asian
1000G v3	HG02737	G	G3	0.966	PJL	Asian
1000G v3	HG02756	L2	L2c	0.951	GWD	African
1000G v3	HG02757	L2	L2c	0.956	GWD	African
1000G v3	HG02759	L2	L2c	0.977	GWD	African
1000G v3	HG02760	L2	L2b	0.955	GWD	African
1000G v3	HG02763	U	U6	0.941	GWD	African
1000G v3	HG02768	L3	L3d	0.913	GWD	African
1000G v3	HG02769	L3	L3e	0.912	GWD	African
1000G v3	HG02771	L3	L3d	0.865	GWD	African
1000G v3	HG02772	L1	L1b	0.943	GWD	African
1000G v3	HG02774	R	R	0.721	PJL	Asian
1000G v3	HG02775	U	U7	0.907	PJL	Asian
1000G v3	HG02778	M	M6	0.95	PJL	Asian
1000G v3	HG02780	M	M4	0.865	PJL	Asian
1000G v3	HG02783	M	M5	0.921	PJL	Asian
1000G v3	HG02784	M	M5	0.946	PJL	Asian
1000G v3	HG02786	M	M5	0.93	PJL	Asian
1000G v3	HG02787	M	M5	0.923	PJL	Asian
1000G v3	HG02789	M	M6	0.965	PJL	Asian
1000G v3	HG02790	R	R31	0.759	PJL	Asian
1000G v3	HG02792	M	M65	0.939	PJL	Asian
1000G v3	HG02793	M	M3	0.937	PJL	Asian
1000G v3	HG02798	L3	L3d	0.917	GWD	African
1000G v3	HG02799	L2	L2d	0.973	GWD	African
1000G v3	HG02804	L2	L2b	0.924	GWD	African
1000G v3	HG02805	L3	L3h	0.925	GWD	African
1000G v3	HG02807	L3	L3e	0.897	GWD	African
1000G v3	HG02808	L2	L2a	0.938	GWD	African
1000G v3	HG02810	L3	L3b	0.942	GWD	African
1000G v3	HG02811	L1	L1b	0.938	GWD	African
1000G v3	HG02813	L3	L3b	0.942	GWD	African
1000G v3	HG02814	L2	L2c	0.934	GWD	African
1000G v3	HG02816	U	U6	0.949	GWD	African
1000G v3	HG02817	L3	L3e	0.931	GWD	African
1000G v3	HG02819	L2	L2a	0.94	GWD	African
1000G v3	HG02820	L1	L1b	0.928	GWD	African
1000G v3	HG02836	L2	L2c	0.914	GWD	African
1000G v3	HG02837	L2	L2b	0.954	GWD	African
1000G v3	HG02839	L3	L3e	0.884	GWD	African
1000G v3	HG02840	L1	L1b	0.96	GWD	African
1000G v3	HG02851	L2	L2a	0.967	GWD	African
1000G v3	HG02852	L2	L2a	0.973	GWD	African
1000G v3	HG02854	L3	L3b	0.942	GWD	African
1000G v3	HG02855	L1	L1b	0.958	GWD	African
1000G v3	HG02860	L2	L2a	0.973	GWD	African
1000G v3	HG02861	L2	L2a	0.955	GWD	African
1000G v3	HG02870	L2	L2a	0.957	GWD	African
1000G v3	HG02878	L2	L2c	0.956	GWD	African
1000G v3	HG02879	L2	L2c	0.906	GWD	African
1000G v3	HG02881	L2	L2d	0.952	GWD	African
1000G v3	HG02882	L2	L2c	0.94	GWD	African
1000G v3	HG02884	U	U6	0.941	GWD	African
1000G v3	HG02885	L2	L2a	0.975	GWD	African
1000G v3	HG02887	L2	L2b	0.951	GWD	African
1000G v3	HG02888	L2	L2c	0.948	GWD	African
1000G v3	HG02890	L3	L3e	0.917	GWD	African
1000G v3	HG02891	L1	L1b	0.959	GWD	African
1000G v3	HG02895	L2	L2a	0.955	GWD	African
1000G v3	HG02896	L2	L2c	0.964	GWD	African
1000G v3	HG02922	L2	L2a	0.963	ESN	African
1000G v3	HG02923	L3	L3f	0.966	ESN	African
1000G v3	HG02938	L3	L3e	0.862	ESN	African
1000G v3	HG02941	L2	L2a	0.936	ESN	African
1000G v3	HG02943	L3	L3e	0.916	ESN	African
1000G v3	HG02944	L3	L3e	0.935	ESN	African
1000G v3	HG02946	L3	L3f	0.937	ESN	African
1000G v3	HG02947	L3	L3e	0.87	ESN	African
1000G v3	HG02952	L2	L2b	0.957	ESN	African
1000G v3	HG02953	L3	L3d	0.901	ESN	African
1000G v3	HG02968	L3	L3e	0.925	ESN	African
1000G v3	HG02970	L2	L2d	0.988	ESN	African
1000G v3	HG02971	L0	L0a	0.932	ESN	African
1000G v3	HG02973	L3	L3e	0.935	ESN	African
1000G v3	HG02974	L1	L1b	0.967	ESN	African
1000G v3	HG02976	L3	L3e	0.929	ESN	African
1000G v3	HG02977	L2	L2a	0.958	ESN	African
1000G v3	HG02979	L2	L2a	0.939	ESN	African
1000G v3	HG02981	L0	L0a	0.928	ESN	African
1000G v3	HG02982	L2	L2b	0.972	GWD	African
1000G v3	HG02983	L1	L1c	0.934	GWD	African
1000G v3	HG03006	M	M5	0.965	BEB	Asian
1000G v3	HG03007	M	M2	0.907	BEB	Asian
1000G v3	HG03009	HV	HV	0.848	BEB	Asian
1000G v3	HG03012	M	M3	0.934	BEB	Asian
1000G v3	HG03015	M	M5	0.927	PJL	Asian
1000G v3	HG03016	M	M18	0.95	PJL	Asian
1000G v3	HG03018	M	M6	0.965	PJL	Asian
1000G v3	HG03019	M	M6	0.965	PJL	Asian
1000G v3	HG03021	M	M5	0.946	PJL	Asian
1000G v3	HG03022	M	M6	0.965	PJL	Asian
1000G v3	HG03024	L3	L3h	0.895	GWD	African
1000G v3	HG03025	L3	L3e	0.947	GWD	African
1000G v3	HG03027	L3	L3e	0.899	GWD	African
1000G v3	HG03028	L2	L2a	0.935	GWD	African
1000G v3	HG03039	L3	L3b	0.928	GWD	African
1000G v3	HG03040	L3	L3d	0.897	GWD	African
1000G v3	HG03045	L3	L3h	0.934	GWD	African
1000G v3	HG03046	L2	L2b	0.957	GWD	African
1000G v3	HG03048	L2	L2c	0.941	GWD	African
1000G v3	HG03049	L2	L2c	0.932	GWD	African
1000G v3	HG03052	L1	L1b	0.96	MSL	African
1000G v3	HG03054	L3	L3b	0.923	MSL	African
1000G v3	HG03055	L3	L3b	0.847	MSL	African
1000G v3	HG03057	L1	L1b	0.954	MSL	African
1000G v3	HG03058	L1	L1b	0.944	MSL	African
1000G v3	HG03060	U	U6	0.932	MSL	African
1000G v3	HG03061	L3	L3e	0.917	MSL	African
1000G v3	HG03063	L0	L0a	0.955	MSL	African
1000G v3	HG03064	L2	L2a	0.929	MSL	African
1000G v3	HG03066	L1	L1b	0.936	MSL	African
1000G v3	HG03069	L2	L2c	0.955	MSL	African
1000G v3	HG03072	L2	L2c	0.919	MSL	African
1000G v3	HG03073	L1	L1b	0.959	MSL	African
1000G v3	HG03074	L2	L2c	0.948	MSL	African
1000G v3	HG03077	L1	L1c	0.886	MSL	African
1000G v3	HG03078	L2	L2a	0.915	MSL	African
1000G v3	HG03079	L1	L1b	0.954	MSL	African
1000G v3	HG03081	L3	L3e	0.965	MSL	African
1000G v3	HG03082	L3	L3e	0.925	MSL	African
1000G v3	HG03084	L0	L0a	0.93	MSL	African
1000G v3	HG03085	L2	L2a	0.965	MSL	African
1000G v3	HG03086	L3	L3b	0.973	MSL	African
1000G v3	HG03088	L2	L2a	0.94	MSL	African
1000G v3	HG03091	L2	L2c	0.925	MSL	African
1000G v3	HG03095	L3	L3b	0.939	MSL	African
1000G v3	HG03096	L1	L1c	0.892	MSL	African
1000G v3	HG03097	L2	L2a	0.969	MSL	African
1000G v3	HG03099	L1	L1b	0.945	ESN	African
1000G v3	HG03100	L3	L3d	0.938	ESN	African
1000G v3	HG03103	L1	L1b	0.948	ESN	African
1000G v3	HG03105	L3	L3e	0.952	ESN	African
1000G v3	HG03108	L3	L3b	0.887	ESN	African
1000G v3	HG03109	L1	L1b	0.967	ESN	African
1000G v3	HG03111	L3	L3f	0.93	ESN	African
1000G v3	HG03112	L1	L1b	0.964	ESN	African
1000G v3	HG03114	L2	L2a	0.964	ESN	African
1000G v3	HG03115	L3	L3e	0.917	ESN	African
1000G v3	HG03117	L2	L2a	0.972	ESN	African
1000G v3	HG03118	L3	L3e	0.921	ESN	African
1000G v3	HG03120	L1	L1b	0.956	ESN	African
1000G v3	HG03121	L2	L2a	0.965	ESN	African
1000G v3	HG03123	L2	L2a	0.955	ESN	African
1000G v3	HG03124	L3	L3b	0.907	ESN	African
1000G v3	HG03126	L3	L3e	0.939	ESN	African
1000G v3	HG03127	L0	L0a	0.955	ESN	African
1000G v3	HG03129	L3	L3d	0.937	ESN	African
1000G v3	HG03130	L2	L2e	0.933	ESN	African
1000G v3	HG03132	L2	L2a	0.949	ESN	African
1000G v3	HG03133	L1	L1c	0.952	ESN	African
1000G v3	HG03135	L2	L2a	0.959	ESN	African
1000G v3	HG03136	L1	L1b	0.948	ESN	African
1000G v3	HG03139	L4	L4b	0.847	ESN	African
1000G v3	HG03157	L2	L2c	0.954	ESN	African
1000G v3	HG03159	L2	L2a	0.967	ESN	African
1000G v3	HG03160	L3	L3e	0.939	ESN	African
1000G v3	HG03162	L3	L3f	0.896	ESN	African
1000G v3	HG03163	L2	L2a	0.967	ESN	African
1000G v3	HG03166	L1	L1b	0.958	ESN	African
1000G v3	HG03168	L1	L1c	0.918	ESN	African
1000G v3	HG03169	L2	L2a	0.965	ESN	African
1000G v3	HG03172	L3	L3f	0.951	ESN	African
1000G v3	HG03175	L3	L3e	0.952	ESN	African
1000G v3	HG03189	L4	L4b	0.847	ESN	African
1000G v3	HG03190	L3	L3e	0.868	ESN	African
1000G v3	HG03193	L3	L3f	0.966	ESN	African
1000G v3	HG03195	L3	L3e	0.958	ESN	African
1000G v3	HG03196	L3	L3e	0.908	ESN	African
1000G v3	HG03198	L3	L3d	0.929	ESN	African
1000G v3	HG03199	L2	L2a	0.975	ESN	African
1000G v3	HG03202	L2	L2a	0.932	ESN	African
1000G v3	HG03209	L2	L2e	0.863	MSL	African
1000G v3	HG03212	L3	L3e	0.918	MSL	African
1000G v3	HG03224	L3	L3d	0.911	MSL	African
1000G v3	HG03225	L2	L2c	0.924	MSL	African
1000G v3	HG03228	W	W1	0.924	PJL	Asian
1000G v3	HG03229	M	M3	0.919	PJL	Asian
1000G v3	HG03234	M	M52	0.845	PJL	Asian
1000G v3	HG03235	H	H	0.79	PJL	Asian
1000G v3	HG03237	M	M30	0.925	PJL	Asian
1000G v3	HG03238	J	J1	0.905	PJL	Asian
1000G v3	HG03240	L2	L2e	0.888	GWD	African
1000G v3	HG03241	L3	L3d	0.869	GWD	African
1000G v3	HG03246	L3	L3b	0.963	GWD	African
1000G v3	HG03247	L3	L3d	0.92	GWD	African
1000G v3	HG03258	U	U6	0.908	GWD	African
1000G v3	HG03259	L4	L4b	0.897	GWD	African
1000G v3	HG03265	L3	L3d	0.916	ESN	African
1000G v3	HG03267	L0	L0a	0.935	ESN	African
1000G v3	HG03268	L0	L0a	0.941	ESN	African
1000G v3	HG03270	L1	L1b	0.947	ESN	African
1000G v3	HG03271	L1	L1c	0.94	ESN	African
1000G v3	HG03279	L2	L2d	0.933	ESN	African
1000G v3	HG03280	L3	L3e	0.873	ESN	African
1000G v3	HG03291	L2	L2b	0.958	ESN	African
1000G v3	HG03294	L3	L3b	0.907	ESN	African
1000G v3	HG03295	L1	L1b	0.961	ESN	African
1000G v3	HG03297	L2	L2a	0.965	ESN	African
1000G v3	HG03298	L0	L0a	0.952	ESN	African
1000G v3	HG03300	L1	L1c	0.927	ESN	African
1000G v3	HG03301	L3	L3e	0.926	ESN	African
1000G v3	HG03303	L3	L3f	0.964	ESN	African
1000G v3	HG03304	L3	L3e	0.91	ESN	African
1000G v3	HG03311	L1	L1b	0.951	ESN	African
1000G v3	HG03313	L1	L1c	0.939	ESN	African
1000G v3	HG03342	L2	L2a	0.955	ESN	African
1000G v3	HG03343	L1	L1c	0.941	ESN	African
1000G v3	HG03351	L1	L1b	0.951	ESN	African
1000G v3	HG03352	L3	L3e	0.956	ESN	African
1000G v3	HG03354	L2	L2c	0.955	ESN	African
1000G v3	HG03363	L1	L1c	0.922	ESN	African
1000G v3	HG03366	L3	L3d	0.914	ESN	African
1000G v3	HG03367	L2	L2e	0.962	ESN	African
1000G v3	HG03369	L3	L3e	0.929	ESN	African
1000G v3	HG03370	L3	L3b	0.911	ESN	African
1000G v3	HG03372	L3	L3e	0.929	ESN	African
1000G v3	HG03376	L2	L2c	0.912	MSL	African
1000G v3	HG03378	L3	L3e	0.941	MSL	African
1000G v3	HG03380	L1	L1c	0.869	MSL	African
1000G v3	HG03382	L2	L2a	0.96	MSL	African
1000G v3	HG03385	L1	L1c	0.878	MSL	African
1000G v3	HG03388	L2	L2c	0.921	MSL	African
1000G v3	HG03391	L1	L1c	0.858	MSL	African
1000G v3	HG03394	L3	L3b	0.918	MSL	African
1000G v3	HG03397	L1	L1c	0.874	MSL	African
1000G v3	HG03401	L2	L2a	0.942	MSL	African
1000G v3	HG03410	L2	L2a	0.95	MSL	African
1000G v3	HG03419	L3	L3e	0.93	MSL	African
1000G v3	HG03428	L2	L2a	0.933	MSL	African
1000G v3	HG03432	L2	L2a	0.969	MSL	African
1000G v3	HG03433	L2	L2c	0.948	MSL	African
1000G v3	HG03436	L1	L1b	0.948	MSL	African
1000G v3	HG03437	L2	L2d	0.987	MSL	African
1000G v3	HG03439	L3	L3f	0.933	MSL	African
1000G v3	HG03442	L1	L1b	0.966	MSL	African
1000G v3	HG03445	L3	L3d	0.905	MSL	African
1000G v3	HG03446	L3	L3b	0.927	MSL	African
1000G v3	HG03449	L2	L2a	0.946	MSL	African
1000G v3	HG03451	L2	L2c	0.945	MSL	African
1000G v3	HG03452	L2	L2a	0.961	MSL	African
1000G v3	HG03455	L2	L2c	0.954	MSL	African
1000G v3	HG03457	L2	L2a	0.933	MSL	African
1000G v3	HG03458	L4	L4b	0.972	MSL	African
1000G v3	HG03460	L2	L2a	0.957	MSL	African
1000G v3	HG03461	L2	L2a	0.932	MSL	African
1000G v3	HG03464	L1	L1c	0.912	MSL	African
1000G v3	HG03469	L1	L1b	0.944	MSL	African
1000G v3	HG03470	L1	L1b	0.96	MSL	African
1000G v3	HG03472	L2	L2b	0.927	MSL	African
1000G v3	HG03473	L2	L2c	0.944	MSL	African
1000G v3	HG03476	L2	L2c	0.941	MSL	African
1000G v3	HG03478	L3	L3e	0.939	MSL	African
1000G v3	HG03479	U	U6	0.899	MSL	African
1000G v3	HG03484	L2	L2c	0.945	MSL	African
1000G v3	HG03485	L2	L2a	0.94	MSL	African
1000G v3	HG03488	M	M38	0.888	PJL	Asian
1000G v3	HG03490	F	F1	0.927	PJL	Asian
1000G v3	HG03491	R	R6	0.813	PJL	Asian
1000G v3	HG03499	L1	L1c	0.924	ESN	African
1000G v3	HG03511	L3	L3e	0.926	ESN	African
1000G v3	HG03514	L2	L2a	0.975	ESN	African
1000G v3	HG03515	L2	L2b	0.975	ESN	African
1000G v3	HG03517	L0	L0a	0.931	ESN	African
1000G v3	HG03518	L3	L3d	0.971	ESN	African
1000G v3	HG03520	L3	L3e	0.928	ESN	African
1000G v3	HG03521	L3	L3b	0.93	ESN	African
1000G v3	HG03538	U	U6	0.941	GWD	African
1000G v3	HG03539	L2	L2a	0.952	GWD	African
1000G v3	HG03547	L2	L2a	0.961	MSL	African
1000G v3	HG03548	L2	L2a	0.969	MSL	African
1000G v3	HG03556	L3	L3e	0.966	MSL	African
1000G v3	HG03557	L2	L2a	0.949	MSL	African
1000G v3	HG03558	L3	L3h	0.892	MSL	African
1000G v3	HG03559	L3	L3d	0.923	MSL	African
1000G v3	HG03563	L2	L2a	0.932	MSL	African
1000G v3	HG03565	L3	L3b	0.939	MSL	African
1000G v3	HG03567	L3	L3d	0.893	MSL	African
1000G v3	HG03571	L2	L2a	0.949	MSL	African
1000G v3	HG03572	L3	L3e	0.861	MSL	African
1000G v3	HG03575	L2	L2a	0.943	MSL	African
1000G v3	HG03577	L3	L3e	0.857	MSL	African
1000G v3	HG03578	L2	L2a	0.956	MSL	African
1000G v3	HG03583	L3	L3h	0.892	MSL	African
1000G v3	HG03585	M	M2	0.926	BEB	Asian
1000G v3	HG03589	M	M5	0.939	BEB	Asian
1000G v3	HG03593	M	M41	0.934	BEB	Asian
1000G v3	HG03594	M	M91	0.866	BEB	Asian
1000G v3	HG03595	M	M49	0.864	BEB	Asian
1000G v3	HG03598	M	M30	0.829	BEB	Asian
1000G v3	HG03600	M	M30	0.932	BEB	Asian
1000G v3	HG03603	U	U2	0.941	BEB	Asian
1000G v3	HG03604	R	R6	0.867	BEB	Asian
1000G v3	HG03607	M	M66	0.885	BEB	Asian
1000G v3	HG03611	M	M68	0.754	BEB	Asian
1000G v3	HG03615	M	M35	0.88	BEB	Asian
1000G v3	HG03616	M	M3	0.955	BEB	Asian
1000G v3	HG03619	U	U2	0.88	PJL	Asian
1000G v3	HG03624	M	M5	0.931	PJL	Asian
1000G v3	HG03625	T	T2	0.853	PJL	Asian
1000G v3	HG03629	R	R5	0.896	PJL	Asian
1000G v3	HG03631	M	M43	0.891	PJL	Asian
1000G v3	HG03634	M	M33	0.935	PJL	Asian
1000G v3	HG03636	M	M3	0.894	PJL	Asian
1000G v3	HG03640	M	M45	0.823	PJL	Asian
1000G v3	HG03642	M	M33	0.886	STU	Asian
1000G v3	HG03643	M	M81	0.846	STU	Asian
1000G v3	HG03644	M	M5	0.938	STU	Asian
1000G v3	HG03645	R	R30	0.958	STU	Asian
1000G v3	HG03646	M	M18	0.941	STU	Asian
1000G v3	HG03649	M	M5	0.942	PJL	Asian
1000G v3	HG03652	M	M52	0.946	PJL	Asian
1000G v3	HG03653	U	U2	0.85	PJL	Asian
1000G v3	HG03660	M	M30	0.896	PJL	Asian
1000G v3	HG03663	M	M18	0.927	PJL	Asian
1000G v3	HG03667	R	R5	0.874	PJL	Asian
1000G v3	HG03668	M	M	0.764	PJL	Asian
1000G v3	HG03672	M	M18	0.852	STU	Asian
1000G v3	HG03673	M	M4	0.819	STU	Asian
1000G v3	HG03679	R	R30	0.941	STU	Asian
1000G v3	HG03680	R	R30	0.941	STU	Asian
1000G v3	HG03681	U	U7	0.933	STU	Asian
1000G v3	HG03684	M	M2	0.887	STU	Asian
1000G v3	HG03685	R	R5	0.824	STU	Asian
1000G v3	HG03686	M	M3	0.929	STU	Asian
1000G v3	HG03687	M	M4	0.893	STU	Asian
1000G v3	HG03689	R	R6	0.912	STU	Asian
1000G v3	HG03690	M	M30	0.909	STU	Asian
1000G v3	HG03691	U	U2	0.91	STU	Asian
1000G v3	HG03692	H	H13	0.825	STU	Asian
1000G v3	HG03693	M	M30	0.898	STU	Asian
1000G v3	HG03694	U	U2	0.934	STU	Asian
1000G v3	HG03695	U	U2	0.858	STU	Asian
1000G v3	HG03696	U	U7	0.87	STU	Asian
1000G v3	HG03697	M	M35	0.958	STU	Asian
1000G v3	HG03698	N	N1	0.927	STU	Asian
1000G v3	HG03702	M	M38	0.908	PJL	Asian
1000G v3	HG03703	U	U2	0.903	PJL	Asian
1000G v3	HG03705	M	M6	0.878	PJL	Asian
1000G v3	HG03706	R	R	0.746	PJL	Asian
1000G v3	HG03708	M	M5	0.898	PJL	Asian
1000G v3	HG03709	M	M6	0.943	PJL	Asian
1000G v3	HG03711	U	U7	0.933	STU	Asian
1000G v3	HG03713	M	M6	0.927	ITU	Asian
1000G v3	HG03714	R	R30	0.909	ITU	Asian
1000G v3	HG03716	M	M30	0.943	ITU	Asian
1000G v3	HG03717	M	M3	0.898	ITU	Asian
1000G v3	HG03718	M	M65	0.962	ITU	Asian
1000G v3	HG03720	M	M4	0.965	ITU	Asian
1000G v3	HG03722	M	M6	0.926	ITU	Asian
1000G v3	HG03727	I	I1	0.914	ITU	Asian
1000G v3	HG03729	R	R5	0.918	ITU	Asian
1000G v3	HG03730	M	M18	0.925	ITU	Asian
1000G v3	HG03731	M	M35	0.968	ITU	Asian
1000G v3	HG03733	M	M52	0.798	STU	Asian
1000G v3	HG03736	R	R8	0.887	STU	Asian
1000G v3	HG03738	R	R31	0.928	STU	Asian
1000G v3	HG03740	M	M44	0.948	STU	Asian
1000G v3	HG03741	R	R7	0.678	STU	Asian
1000G v3	HG03742	U	U2	0.877	ITU	Asian
1000G v3	HG03743	M	M2	0.806	STU	Asian
1000G v3	HG03744	J	J1	0.947	STU	Asian
1000G v3	HG03745	M	M3	0.938	STU	Asian
1000G v3	HG03746	M	M4	0.953	STU	Asian
1000G v3	HG03750	R	R31	0.928	STU	Asian
1000G v3	HG03752	M	M66	0.912	STU	Asian
1000G v3	HG03753	M	M66	0.912	STU	Asian
1000G v3	HG03754	U	U2	0.858	STU	Asian
1000G v3	HG03755	R	R31	0.915	STU	Asian
1000G v3	HG03756	M	M6	0.945	STU	Asian
1000G v3	HG03757	M	M53	0.88	STU	Asian
1000G v3	HG03760	R	R5	0.912	STU	Asian
1000G v3	HG03762	R	R5	0.863	PJL	Asian
1000G v3	HG03765	M	M18	0.967	PJL	Asian
1000G v3	HG03767	U	U2	0.843	PJL	Asian
1000G v3	HG03770	R	R5	0.873	ITU	Asian
1000G v3	HG03771	M	M40	0.92	ITU	Asian
1000G v3	HG03772	M	M3	0.924	ITU	Asian
1000G v3	HG03773	M	M3	0.924	ITU	Asian
1000G v3	HG03774	M	M6	0.941	ITU	Asian
1000G v3	HG03775	M	M52	0.917	ITU	Asian
1000G v3	HG03777	U	U9	0.891	ITU	Asian
1000G v3	HG03778	W	W3	0.897	ITU	Asian
1000G v3	HG03779	M	M45	0.908	ITU	Asian
1000G v3	HG03780	U	U1	0.924	ITU	Asian
1000G v3	HG03781	M	M3	0.959	ITU	Asian
1000G v3	HG03782	M	M30	0.914	ITU	Asian
1000G v3	HG03784	T	T2	0.92	ITU	Asian
1000G v3	HG03785	W	W3	0.9	ITU	Asian
1000G v3	HG03786	W	W3	0.899	ITU	Asian
1000G v3	HG03787	M	M39	0.881	ITU	Asian
1000G v3	HG03788	R	R30	0.879	ITU	Asian
1000G v3	HG03789	R	R6	0.912	ITU	Asian
1000G v3	HG03790	R	R5	0.945	ITU	Asian
1000G v3	HG03792	M	M4	0.906	ITU	Asian
1000G v3	HG03793	A	A2	0.919	BEB	Asian
1000G v3	HG03796	M	M50	0.79	BEB	Asian
1000G v3	HG03800	M	M35	0.96	BEB	Asian
1000G v3	HG03802	U	U2	0.919	BEB	Asian
1000G v3	HG03803	M	M30	0.903	BEB	Asian
1000G v3	HG03805	M	M4	0.93	BEB	Asian
1000G v3	HG03808	M	M65	0.886	BEB	Asian
1000G v3	HG03809	M	M38	0.947	BEB	Asian
1000G v3	HG03812	R	R5	0.902	BEB	Asian
1000G v3	HG03814	M	M5	0.935	BEB	Asian
1000G v3	HG03815	W	W3	0.901	BEB	Asian
1000G v3	HG03817	U	U2	0.856	BEB	Asian
1000G v3	HG03821	R	R6	0.895	BEB	Asian
1000G v3	HG03823	U	U2	0.963	BEB	Asian
1000G v3	HG03824	M	M3	0.92	BEB	Asian
1000G v3	HG03826	U	U2	0.928	BEB	Asian
1000G v3	HG03829	U	U2	0.842	BEB	Asian
1000G v3	HG03830	M	M30	0.912	BEB	Asian
1000G v3	HG03832	M	M35	0.961	BEB	Asian
1000G v3	HG03833	J	J1	0.935	BEB	Asian
1000G v3	HG03836	R	R5	0.912	STU	Asian
1000G v3	HG03837	R	R6	0.909	STU	Asian
1000G v3	HG03838	M	M39	0.887	STU	Asian
1000G v3	HG03844	H	H13	0.785	STU	Asian
1000G v3	HG03846	M	M30	0.919	STU	Asian
1000G v3	HG03848	M	M30	0.914	STU	Asian
1000G v3	HG03849	H	H13	0.863	STU	Asian
1000G v3	HG03850	R	R7	0.774	STU	Asian
1000G v3	HG03851	R	R	0.706	STU	Asian
1000G v3	HG03854	R	R31	0.928	STU	Asian
1000G v3	HG03856	M	M35	0.933	STU	Asian
1000G v3	HG03857	M	M2	0.921	STU	Asian
1000G v3	HG03858	M	M42	0.872	STU	Asian
1000G v3	HG03861	U	U2	0.887	ITU	Asian
1000G v3	HG03862	U	U1	0.942	ITU	Asian
1000G v3	HG03863	M	M5	0.876	ITU	Asian
1000G v3	HG03864	R	R8	0.94	ITU	Asian
1000G v3	HG03866	M	M2	0.911	ITU	Asian
1000G v3	HG03867	M	M18	0.953	ITU	Asian
1000G v3	HG03868	J	J1	0.966	ITU	Asian
1000G v3	HG03869	M	M35	0.968	ITU	Asian
1000G v3	HG03870	M	M39	0.893	ITU	Asian
1000G v3	HG03871	M	M30	0.855	ITU	Asian
1000G v3	HG03872	R	R30	0.947	ITU	Asian
1000G v3	HG03873	HV	HV	0.871	ITU	Asian
1000G v3	HG03874	R	R30	0.882	ITU	Asian
1000G v3	HG03875	M	M3	0.948	ITU	Asian
1000G v3	HG03882	M	M35	0.952	ITU	Asian
1000G v3	HG03884	M	M34	0.83	STU	Asian
1000G v3	HG03885	M	M5	0.911	STU	Asian
1000G v3	HG03886	U	U1	0.948	STU	Asian
1000G v3	HG03887	R	R30	0.774	STU	Asian
1000G v3	HG03888	A	A1	0.915	STU	Asian
1000G v3	HG03890	HV	HV	0.871	STU	Asian
1000G v3	HG03894	M	M30	0.898	STU	Asian
1000G v3	HG03895	HV	HV	0.871	STU	Asian
1000G v3	HG03896	M	M36	0.805	STU	Asian
1000G v3	HG03897	U	U5	0.926	STU	Asian
1000G v3	HG03898	M	M52	0.798	STU	Asian
1000G v3	HG03899	M	M52	0.798	STU	Asian
1000G v3	HG03900	HV	HV	0.871	STU	Asian
1000G v3	HG03902	J	J1	0.944	BEB	Asian
1000G v3	HG03905	M	M45	0.921	BEB	Asian
1000G v3	HG03907	M	M3	0.965	BEB	Asian
1000G v3	HG03908	U	U2	0.941	BEB	Asian
1000G v3	HG03910	M	M3	0.897	BEB	Asian
1000G v3	HG03911	R	R30	0.878	BEB	Asian
1000G v3	HG03913	M	M2	0.93	BEB	Asian
1000G v3	HG03914	M	M30	0.902	BEB	Asian
1000G v3	HG03916	U	U9	0.966	BEB	Asian
1000G v3	HG03917	M	M35	0.792	BEB	Asian
1000G v3	HG03919	M	M30	0.876	BEB	Asian
1000G v3	HG03920	R	R6	0.937	BEB	Asian
1000G v3	HG03922	M	M33	0.96	BEB	Asian
1000G v3	HG03925	M	M3	0.956	BEB	Asian
1000G v3	HG03926	M	M5	0.946	BEB	Asian
1000G v3	HG03928	M	M6	0.877	BEB	Asian
1000G v3	HG03931	R	R5	0.894	BEB	Asian
1000G v3	HG03934	M	M30	0.865	BEB	Asian
1000G v3	HG03937	R	R30	0.878	BEB	Asian
1000G v3	HG03940	M	M3	0.949	BEB	Asian
1000G v3	HG03941	M	M30	0.891	BEB	Asian
1000G v3	HG03943	N	N21	0.881	STU	Asian
1000G v3	HG03944	M	M5	0.911	STU	Asian
1000G v3	HG03945	M	M5	0.946	STU	Asian
1000G v3	HG03947	R	R7	0.923	STU	Asian
1000G v3	HG03949	R	R30	0.954	STU	Asian
1000G v3	HG03950	M	M2	0.924	STU	Asian
1000G v3	HG03951	M	M2	0.911	STU	Asian
1000G v3	HG03953	HV	HV	0.933	STU	Asian
1000G v3	HG03955	M	M5	0.927	STU	Asian
1000G v3	HG03960	U	U2	0.807	ITU	Asian
1000G v3	HG03963	M	M39	0.873	ITU	Asian
1000G v3	HG03965	R	R7	0.716	ITU	Asian
1000G v3	HG03967	M	M49	0.898	ITU	Asian
1000G v3	HG03968	M	M3	0.905	ITU	Asian
1000G v3	HG03969	M	M5	0.943	ITU	Asian
1000G v3	HG03971	M	M5	0.848	ITU	Asian
1000G v3	HG03973	R	R5	0.921	ITU	Asian
1000G v3	HG03974	M	M3	0.865	ITU	Asian
1000G v3	HG03976	M	M3	0.865	ITU	Asian
1000G v3	HG03977	M	M6	0.92	ITU	Asian
1000G v3	HG03978	M	M2	0.9	ITU	Asian
1000G v3	HG03985	U	U2	0.8	STU	Asian
1000G v3	HG03986	M	M6	0.84	STU	Asian
1000G v3	HG03989	M	M33	0.879	STU	Asian
1000G v3	HG03990	M	M30	0.917	STU	Asian
1000G v3	HG03991	M	M5	0.927	STU	Asian
1000G v3	HG03995	H	H13	0.842	STU	Asian
1000G v3	HG03998	HV	HV	0.871	STU	Asian
1000G v3	HG03999	HV	HV	0.856	STU	Asian
1000G v3	HG04001	M	M18	0.967	ITU	Asian
1000G v3	HG04002	U	U2	0.871	ITU	Asian
1000G v3	HG04003	HV	HV	0.831	STU	Asian
1000G v3	HG04006	M	M5	0.885	STU	Asian
1000G v3	HG04014	K	K1	0.946	ITU	Asian
1000G v3	HG04015	M	M46	0.966	ITU	Asian
1000G v3	HG04017	M	M3	0.924	ITU	Asian
1000G v3	HG04018	R	R30	0.907	ITU	Asian
1000G v3	HG04019	M	M3d	0.865	ITU	Asian
1000G v3	HG04020	M	M35	0.945	ITU	Asian
1000G v3	HG04022	M	M66	0.879	ITU	Asian
1000G v3	HG04023	T	T2	0.92	ITU	Asian
1000G v3	HG04025	T	T2	0.907	ITU	Asian
1000G v3	HG04026	W	W3	0.911	ITU	Asian
1000G v3	HG04029	R	R7	0.889	STU	Asian
1000G v3	HG04033	M	M	0.723	STU	Asian
1000G v3	HG04035	R	R5	0.912	STU	Asian
1000G v3	HG04038	U	U2	0.917	STU	Asian
1000G v3	HG04039	H	H2	0.915	STU	Asian
1000G v3	HG04042	M	M2	0.938	STU	Asian
1000G v3	HG04047	N	N5	0.888	STU	Asian
1000G v3	HG04054	M	M3	0.924	ITU	Asian
1000G v3	HG04056	U	U7	0.889	ITU	Asian
1000G v3	HG04059	M	M35	0.933	ITU	Asian
1000G v3	HG04060	M	M18	0.956	ITU	Asian
1000G v3	HG04061	R	R30	0.768	ITU	Asian
1000G v3	HG04062	M	M35	0.954	ITU	Asian
1000G v3	HG04063	M	M66	0.949	ITU	Asian
1000G v3	HG04070	M	M35	0.967	ITU	Asian
1000G v3	HG04075	M	M36	0.816	STU	Asian
1000G v3	HG04076	M	M	0.831	ITU	Asian
1000G v3	HG04080	M	M18	0.917	ITU	Asian
1000G v3	HG04090	M	M4	0.864	ITU	Asian
1000G v3	HG04093	T	T1	0.957	ITU	Asian
1000G v3	HG04094	M	M5	0.895	ITU	Asian
1000G v3	HG04096	M	M3	0.924	ITU	Asian
1000G v3	HG04098	U	U1	0.954	ITU	Asian
1000G v3	HG04099	U	U2	0.888	STU	Asian
1000G v3	HG04100	M	M30	0.927	STU	Asian
1000G v3	HG04106	U	U2	0.912	STU	Asian
1000G v3	HG04107	U	U2	0.858	STU	Asian
1000G v3	HG04118	U	U9	0.937	ITU	Asian
1000G v3	HG04131	D	D4	0.95	BEB	Asian
1000G v3	HG04134	U	U7	0.913	BEB	Asian
1000G v3	HG04140	M	M3	0.902	BEB	Asian
1000G v3	HG04141	M	M30	0.912	BEB	Asian
1000G v3	HG04144	M	M30	0.883	BEB	Asian
1000G v3	HG04146	M	M18	0.919	BEB	Asian
1000G v3	HG04152	M	M5	0.947	BEB	Asian
1000G v3	HG04153	M	M3	0.936	BEB	Asian
1000G v3	HG04155	M	M3	0.894	BEB	Asian
1000G v3	HG04156	W	W3	0.92	BEB	Asian
1000G v3	HG04158	U	U2	0.863	BEB	Asian
1000G v3	HG04159	U	U5	0.932	BEB	Asian
1000G v3	HG04161	M	M3	0.889	BEB	Asian
1000G v3	HG04162	F	F1	0.915	BEB	Asian
1000G v3	HG04164	M	M3	0.896	BEB	Asian
1000G v3	HG04171	M	M33	0.933	BEB	Asian
1000G v3	HG04173	M	M2	0.902	BEB	Asian
1000G v3	HG04176	M	M65	0.877	BEB	Asian
1000G v3	HG04177	M	M65	0.907	BEB	Asian
1000G v3	HG04180	M	M40	0.91	BEB	Asian
1000G v3	HG04182	D	D4	0.913	BEB	Asian
1000G v3	HG04183	M	M3	0.942	BEB	Asian
1000G v3	HG04185	M	M35	0.885	BEB	Asian
1000G v3	HG04186	M	M3	0.929	BEB	Asian
1000G v3	HG04188	M	M30	0.894	BEB	Asian
1000G v3	HG04189	R	R6	0.946	BEB	Asian
1000G v3	HG04194	M	M30	0.821	BEB	Asian
1000G v3	HG04195	M	M50	0.807	BEB	Asian
1000G v3	HG04198	M	M6	0.905	ITU	Asian
1000G v3	HG04200	U	U2	0.947	ITU	Asian
1000G v3	HG04202	M	M33	0.84	ITU	Asian
1000G v3	HG04206	M	M6	0.817	ITU	Asian
1000G v3	HG04209	M	M39	0.833	ITU	Asian
1000G v3	HG04210	M	M	0.851	STU	Asian
1000G v3	HG04211	M	M2	0.939	ITU	Asian
1000G v3	HG04212	U	U2	0.902	ITU	Asian
1000G v3	HG04214	U	U2	0.876	ITU	Asian
1000G v3	HG04216	M	M35	0.799	ITU	Asian
1000G v3	HG04219	M	M6	0.929	ITU	Asian
1000G v3	HG04222	U	U2	0.96	ITU	Asian
1000G v3	HG04225	HV	HV	0.838	ITU	Asian
1000G v3	HG04227	R	R7	0.924	STU	Asian
1000G v3	HG04229	M	M65	0.881	STU	Asian
1000G v3	HG04235	M	M66	0.901	ITU	Asian
1000G v3	HG04238	N	N1	0.939	ITU	Asian
1000G v3	HG04239	W	W6	0.884	ITU	Asian
1000G v3	NA06984	U	U5	0.931	CEU	European
1000G v3	NA06985	U	U4	0.98	CEU	European
1000G v3	NA06986	K	K1	0.976	CEU	European
1000G v3	NA06989	U	U5	0.958	CEU	European
1000G v3	NA06994	U	U5	0.98	CEU	European
1000G v3	NA07000	T	T2	0.964	CEU	European
1000G v3	NA07037	T	T1	0.966	CEU	European
1000G v3	NA07048	H	H2	0.916	CEU	European
1000G v3	NA07051	H	H	0.696	CEU	European
1000G v3	NA07056	W	W1	0.939	CEU	European
1000G v3	NA07347	H	H1	0.946	CEU	European
1000G v3	NA07357	U	U5	0.922	CEU	European
1000G v3	NA10847	H	H3	0.958	CEU	European
1000G v3	NA10851	V	V16	0.9	CEU	European
1000G v3	NA11829	T	T2	0.921	CEU	European
1000G v3	NA11830	U	U5	0.928	CEU	European
1000G v3	NA11831	H	H5	0.838	CEU	European
1000G v3	NA11832	H	H2	0.91	CEU	European
1000G v3	NA11840	H	H4	0.959	CEU	European
1000G v3	NA11843	J	J1	0.969	CEU	European
1000G v3	NA11881	H	H1	0.912	CEU	European
1000G v3	NA11892	K	K1	0.969	CEU	European
1000G v3	NA11893	V	V23	0.879	CEU	European
1000G v3	NA11894	T	T1	0.952	CEU	European
1000G v3	NA11918	H	H2	0.829	CEU	European
1000G v3	NA11919	H	H1	0.95	CEU	European
1000G v3	NA11920	H	H1	0.912	CEU	European
1000G v3	NA11930	H	H1	0.916	CEU	European
1000G v3	NA11931	H	H3	0.874	CEU	European
1000G v3	NA11932	HV	HV	0.839	CEU	European
1000G v3	NA11933	W	W5	0.918	CEU	European
1000G v3	NA11992	U	U5	0.981	CEU	European
1000G v3	NA11994	T	T2	0.964	CEU	European
1000G v3	NA11995	H	H1	0.857	CEU	European
1000G v3	NA12003	T	T2	0.964	CEU	European
1000G v3	NA12004	H	H3	0.901	CEU	European
1000G v3	NA12005	K	K2	0.969	CEU	European
1000G v3	NA12006	H	H5	0.889	CEU	European
1000G v3	NA12043	T	T1	0.944	CEU	European
1000G v3	NA12044	J	J1	0.947	CEU	European
1000G v3	NA12045	H	H18	0.871	CEU	European
1000G v3	NA12046	T	T2	0.946	CEU	European
1000G v3	NA12058	HV	HV	0.945	CEU	European
1000G v3	NA12144	H	H1	0.879	CEU	European
1000G v3	NA12154	J	J1	0.982	CEU	European
1000G v3	NA12155	H	H8	0.777	CEU	European
1000G v3	NA12156	U	U4	0.976	CEU	European
1000G v3	NA12234	J	J1	0.962	CEU	European
1000G v3	NA12249	H	H1	0.903	CEU	European
1000G v3	NA12272	H	H5	0.907	CEU	European
1000G v3	NA12273	J	J2	0.968	CEU	European
1000G v3	NA12275	H	H13	0.922	CEU	European
1000G v3	NA12282	J	J1	0.984	CEU	European
1000G v3	NA12283	H	H3	0.949	CEU	European
1000G v3	NA12286	H	H	0.844	CEU	European
1000G v3	NA12287	U	U2	0.934	CEU	European
1000G v3	NA12340	H	H16	0.936	CEU	European
1000G v3	NA12341	H	H1	0.895	CEU	European
1000G v3	NA12342	I	I5	0.933	CEU	European
1000G v3	NA12347	U	U2	0.968	CEU	European
1000G v3	NA12348	U	U5	0.938	CEU	European
1000G v3	NA12383	V	V16	0.937	CEU	European
1000G v3	NA12399	H	H1	0.909	CEU	European
1000G v3	NA12400	W	W1	0.924	CEU	European
1000G v3	NA12413	W	W5	0.908	CEU	European
1000G v3	NA12414	J	J2	0.979	CEU	European
1000G v3	NA12489	HV	HV	0.904	CEU	European
1000G v3	NA12546	H	H5	0.91	CEU	European
1000G v3	NA12716	H	H1	0.854	CEU	European
1000G v3	NA12717	H	H1	0.908	CEU	European
1000G v3	NA12718	U	U5	0.906	CEU	European
1000G v3	NA12748	H	H1	0.95	CEU	European
1000G v3	NA12749	H	H7	0.84	CEU	European
1000G v3	NA12750	T	T2	0.946	CEU	European
1000G v3	NA12751	U	U5	0.932	CEU	European
1000G v3	NA12760	H	H5	0.899	CEU	European
1000G v3	NA12761	U	U5	0.942	CEU	European
1000G v3	NA12762	H	H8	0.844	CEU	European
1000G v3	NA12763	T	T2	0.977	CEU	European
1000G v3	NA12775	W	W3	0.918	CEU	European
1000G v3	NA12776	U	U3	0.961	CEU	European
1000G v3	NA12777	H	H1	0.945	CEU	European
1000G v3	NA12778	H	H52	0.901	CEU	European
1000G v3	NA12812	H	H1	0.886	CEU	European
1000G v3	NA12813	U	U5	0.909	CEU	European
1000G v3	NA12814	U	U5	0.956	CEU	European
1000G v3	NA12815	H	H27	0.902	CEU	European
1000G v3	NA12827	H	H6	0.914	CEU	European
1000G v3	NA12828	H	H3	0.933	CEU	European
1000G v3	NA12829	H	H4	0.965	CEU	European
1000G v3	NA12830	H	H47	0.896	CEU	European
1000G v3	NA12842	H	H66	0.805	CEU	European
1000G v3	NA12843	U	U5	0.939	CEU	European
1000G v3	NA12872	HV	HV	0.951	CEU	European
1000G v3	NA12873	H	H11	0.926	CEU	European
1000G v3	NA12874	J	J1	0.954	CEU	European
1000G v3	NA12878	H	H13	0.962	CEU	European
1000G v3	NA12889	H	H3	0.94	CEU	European
1000G v3	NA12890	H	H1	0.877	CEU	European
1000G v3	NA18486	L1	L1b	0.953	YRI	African
1000G v3	NA18488	L3	L3e	0.939	YRI	African
1000G v3	NA18489	L2	L2a	0.961	YRI	African
1000G v3	NA18498	L1	L1b	0.963	YRI	African
1000G v3	NA18499	L3	L3e	0.925	YRI	African
1000G v3	NA18501	L1	L1b	0.958	YRI	African
1000G v3	NA18502	L3	L3e	0.877	YRI	African
1000G v3	NA18504	L3	L3e	0.903	YRI	African
1000G v3	NA18505	L2	L2a	0.951	YRI	African
1000G v3	NA18507	L1	L1b	0.953	YRI	African
1000G v3	NA18508	L3	L3b	0.9	YRI	African
1000G v3	NA18510	L0	L0a	0.933	YRI	African
1000G v3	NA18511	L2	L2a	0.975	YRI	African
1000G v3	NA18516	L2	L2b	0.976	YRI	African
1000G v3	NA18517	L2	L2c	0.972	YRI	African
1000G v3	NA18519	L2	L2a	0.94	YRI	African
1000G v3	NA18520	L3	L3f	0.94	YRI	African
1000G v3	NA18522	L2	L2b	0.962	YRI	African
1000G v3	NA18523	L2	L2a	0.943	YRI	African
1000G v3	NA18525	F	F2	0.965	CHB	Asian
1000G v3	NA18526	G	G2	0.932	CHB	Asian
1000G v3	NA18528	B	B4	0.906	CHB	Asian
1000G v3	NA18530	D	D5	0.932	CHB	Asian
1000G v3	NA18531	D	D5	0.911	CHB	Asian
1000G v3	NA18532	D	D4	0.945	CHB	Asian
1000G v3	NA18533	D	D5	0.964	CHB	Asian
1000G v3	NA18534	F	F1	0.952	CHB	Asian
1000G v3	NA18535	D	D4	0.949	CHB	Asian
1000G v3	NA18536	R	R0	0.798	CHB	Asian
1000G v3	NA18537	B	B4	0.905	CHB	Asian
1000G v3	NA18538	M	M8	0.954	CHB	Asian
1000G v3	NA18539	K	K3	0.949	CHB	Asian
1000G v3	NA18541	B	B4	0.797	CHB	Asian
1000G v3	NA18542	C	C7	0.939	CHB	Asian
1000G v3	NA18543	M	M7	0.964	CHB	Asian
1000G v3	NA18544	B	B4	0.932	CHB	Asian
1000G v3	NA18545	F	F1	0.939	CHB	Asian
1000G v3	NA18546	B	B4	0.792	CHB	Asian
1000G v3	NA18547	C	C4	0.94	CHB	Asian
1000G v3	NA18548	C	C4	0.934	CHB	Asian
1000G v3	NA18549	R	R0	0.848	CHB	Asian
1000G v3	NA18550	M	M7	0.915	CHB	Asian
1000G v3	NA18552	B	B4	0.947	CHB	Asian
1000G v3	NA18553	N	N10	0.816	CHB	Asian
1000G v3	NA18555	R	R11	0.875	CHB	Asian
1000G v3	NA18557	D	D4	0.972	CHB	Asian
1000G v3	NA18558	D	D5	0.947	CHB	Asian
1000G v3	NA18559	B	B4	0.962	CHB	Asian
1000G v3	NA18560	F	F2	0.941	CHB	Asian
1000G v3	NA18561	F	F1	0.876	CHB	Asian
1000G v3	NA18562	D	D4	0.949	CHB	Asian
1000G v3	NA18563	N	N9	0.954	CHB	Asian
1000G v3	NA18564	R	R11	0.926	CHB	Asian
1000G v3	NA18565	D	D4	0.905	CHB	Asian
1000G v3	NA18566	C	C5	0.871	CHB	Asian
1000G v3	NA18567	B	B4	0.913	CHB	Asian
1000G v3	NA18570	G	G1	0.952	CHB	Asian
1000G v3	NA18571	F	F2	0.931	CHB	Asian
1000G v3	NA18572	A	A17	0.943	CHB	Asian
1000G v3	NA18573	D	D5	0.923	CHB	Asian
1000G v3	NA18574	M	M7	0.951	CHB	Asian
1000G v3	NA18577	M	M10	0.893	CHB	Asian
1000G v3	NA18579	A	A	0.928	CHB	Asian
1000G v3	NA18582	M	M7	0.962	CHB	Asian
1000G v3	NA18591	D	D4	0.959	CHB	Asian
1000G v3	NA18592	F	F4	0.877	CHB	Asian
1000G v3	NA18593	M	M9	0.962	CHB	Asian
1000G v3	NA18595	D	D5	0.959	CHB	Asian
1000G v3	NA18596	M	M8	0.936	CHB	Asian
1000G v3	NA18597	D	D4	0.959	CHB	Asian
1000G v3	NA18599	D	D5	0.882	CHB	Asian
1000G v3	NA18602	M	M10	0.923	CHB	Asian
1000G v3	NA18603	F	F1	0.943	CHB	Asian
1000G v3	NA18605	D	D5	0.904	CHB	Asian
1000G v3	NA18606	F	F1	0.92	CHB	Asian
1000G v3	NA18608	M	M11	0.896	CHB	Asian
1000G v3	NA18609	F	F2	0.937	CHB	Asian
1000G v3	NA18610	M	M8	0.927	CHB	Asian
1000G v3	NA18611	A	A5	0.894	CHB	Asian
1000G v3	NA18612	N	N9	0.864	CHB	Asian
1000G v3	NA18613	N	N9	0.896	CHB	Asian
1000G v3	NA18614	R	R0	0.776	CHB	Asian
1000G v3	NA18615	A	A18	0.885	CHB	Asian
1000G v3	NA18616	B	B4	0.929	CHB	Asian
1000G v3	NA18617	B	B4	0.837	CHB	Asian
1000G v3	NA18618	M	M7	0.963	CHB	Asian
1000G v3	NA18619	B	B4	0.918	CHB	Asian
1000G v3	NA18620	F	F1	0.912	CHB	Asian
1000G v3	NA18621	A	A19	0.896	CHB	Asian
1000G v3	NA18622	Z	Z3	0.936	CHB	Asian
1000G v3	NA18623	D	D5	0.922	CHB	Asian
1000G v3	NA18624	F	F2	0.905	CHB	Asian
1000G v3	NA18625	D	D4	0.947	CHB	Asian
1000G v3	NA18626	F	F2	0.856	CHB	Asian
1000G v3	NA18627	B	B4	0.895	CHB	Asian
1000G v3	NA18628	N	N9	0.856	CHB	Asian
1000G v3	NA18629	F	F2	0.874	CHB	Asian
1000G v3	NA18630	D	D5	0.914	CHB	Asian
1000G v3	NA18631	C	C4	0.919	CHB	Asian
1000G v3	NA18632	A	A15	0.898	CHB	Asian
1000G v3	NA18633	D	D4	0.925	CHB	Asian
1000G v3	NA18634	G	G1	0.913	CHB	Asian
1000G v3	NA18635	G	G2	0.933	CHB	Asian
1000G v3	NA18636	M	M7	0.93	CHB	Asian
1000G v3	NA18637	G	G2	0.96	CHB	Asian
1000G v3	NA18638	M	M7	0.941	CHB	Asian
1000G v3	NA18639	M	M7	0.919	CHB	Asian
1000G v3	NA18640	D	D5	0.943	CHB	Asian
1000G v3	NA18641	F	F1	0.93	CHB	Asian
1000G v3	NA18642	A	A	0.918	CHB	Asian
1000G v3	NA18643	B	B5	0.928	CHB	Asian
1000G v3	NA18644	M	M7	0.924	CHB	Asian
1000G v3	NA18645	F	F2	0.961	CHB	Asian
1000G v3	NA18646	M	M8	0.944	CHB	Asian
1000G v3	NA18647	D	D4	0.985	CHB	Asian
1000G v3	NA18648	D	D4	0.909	CHB	Asian
1000G v3	NA18740	N	N9	0.92	CHB	Asian
1000G v3	NA18745	M	M8	0.928	CHB	Asian
1000G v3	NA18747	N	N9	0.939	CHB	Asian
1000G v3	NA18748	N	N9	0.96	CHB	Asian
1000G v3	NA18749	M	M10	0.918	CHB	Asian
1000G v3	NA18757	D	D5	0.914	CHB	Asian
1000G v3	NA18853	L3	L3e	0.912	YRI	African
1000G v3	NA18856	L2	L2a	0.95	YRI	African
1000G v3	NA18858	L3	L3b	0.973	YRI	African
1000G v3	NA18861	L0	L0a	0.949	YRI	African
1000G v3	NA18864	L3	L3d	0.882	YRI	African
1000G v3	NA18865	L3	L3b	0.966	YRI	African
1000G v3	NA18867	L3	L3d	0.951	YRI	African
1000G v3	NA18868	L2	L2a	0.957	YRI	African
1000G v3	NA18870	L2	L2b	0.95	YRI	African
1000G v3	NA18871	L3	L3b	0.928	YRI	African
1000G v3	NA18873	L3	L3e	0.945	YRI	African
1000G v3	NA18874	L2	L2a	0.957	YRI	African
1000G v3	NA18876	L0	L0a	0.947	YRI	African
1000G v3	NA18877	L0	L0a	0.956	YRI	African
1000G v3	NA18878	L2	L2a	0.956	YRI	African
1000G v3	NA18879	L4	L4b	0.849	YRI	African
1000G v3	NA18881	L3	L3f	0.928	YRI	African
1000G v3	NA18907	L3	L3b	0.947	YRI	African
1000G v3	NA18908	L2	L2a	0.976	YRI	African
1000G v3	NA18909	L3	L3e	0.904	YRI	African
1000G v3	NA18910	L2	L2a	0.951	YRI	African
1000G v3	NA18912	L2	L2a	0.958	YRI	African
1000G v3	NA18915	L1	L1c	0.956	YRI	African
1000G v3	NA18916	L3	L3b	0.931	YRI	African
1000G v3	NA18917	L1	L1b	0.941	YRI	African
1000G v3	NA18923	L1	L1b	0.958	YRI	African
1000G v3	NA18924	L1	L1b	0.954	YRI	African
1000G v3	NA18933	L1	L1b	0.962	YRI	African
1000G v3	NA18934	L3	L3e	0.916	YRI	African
1000G v3	NA18939	A	A5	0.942	JPT	Asian
1000G v3	NA18940	M	M7	0.962	JPT	Asian
1000G v3	NA18941	N	N9	0.829	JPT	Asian
1000G v3	NA18942	Z	Z4	0.943	JPT	Asian
1000G v3	NA18943	M	M7	0.964	JPT	Asian
1000G v3	NA18944	D	D4	0.909	JPT	Asian
1000G v3	NA18945	D	D4	0.964	JPT	Asian
1000G v3	NA18946	D	D4	0.955	JPT	Asian
1000G v3	NA18947	F	F1	0.972	JPT	Asian
1000G v3	NA18948	B	B4	0.957	JPT	Asian
1000G v3	NA18949	B	B4	0.969	JPT	Asian
1000G v3	NA18950	M	M8	0.908	JPT	Asian
1000G v3	NA18951	D	D4	0.974	JPT	Asian
1000G v3	NA18952	M	M7	0.956	JPT	Asian
1000G v3	NA18953	M	M7	0.962	JPT	Asian
1000G v3	NA18954	B	B4	0.967	JPT	Asian
1000G v3	NA18956	M	M9	0.969	JPT	Asian
1000G v3	NA18957	D	D4	0.963	JPT	Asian
1000G v3	NA18959	D	D4	0.972	JPT	Asian
1000G v3	NA18960	N	N9	0.959	JPT	Asian
1000G v3	NA18961	B	B5	0.941	JPT	Asian
1000G v3	NA18962	G	G2	0.926	JPT	Asian
1000G v3	NA18963	G	G1	0.954	JPT	Asian
1000G v3	NA18964	A	A5	0.889	JPT	Asian
1000G v3	NA18965	M	M7	0.939	JPT	Asian
1000G v3	NA18966	D	D4	0.958	JPT	Asian
1000G v3	NA18967	D	D4	0.945	JPT	Asian
1000G v3	NA18968	D	D4	0.955	JPT	Asian
1000G v3	NA18969	M	M9	0.949	JPT	Asian
1000G v3	NA18970	F	F1	0.971	JPT	Asian
1000G v3	NA18971	B	B5	0.976	JPT	Asian
1000G v3	NA18972	D	D4	0.974	JPT	Asian
1000G v3	NA18973	N	N9	0.942	JPT	Asian
1000G v3	NA18974	Y	Y2	0.954	JPT	Asian
1000G v3	NA18975	B	B4	0.956	JPT	Asian
1000G v3	NA18976	N	N9	0.961	JPT	Asian
1000G v3	NA18977	D	D4	0.974	JPT	Asian
1000G v3	NA18978	D	D4	0.964	JPT	Asian
1000G v3	NA18979	A	A5	0.948	JPT	Asian
1000G v3	NA18980	D	D4	0.96	JPT	Asian
1000G v3	NA18981	D	D4	0.954	JPT	Asian
1000G v3	NA18982	B	B4	0.974	JPT	Asian
1000G v3	NA18983	D	D4	0.954	JPT	Asian
1000G v3	NA18984	B	B4	0.952	JPT	Asian
1000G v3	NA18985	B	B5	0.932	JPT	Asian
1000G v3	NA18986	A	A5	0.948	JPT	Asian
1000G v3	NA18987	D	D4	0.969	JPT	Asian
1000G v3	NA18988	N	N9	0.959	JPT	Asian
1000G v3	NA18989	B	B5	0.945	JPT	Asian
1000G v3	NA18990	G	G1	0.961	JPT	Asian
1000G v3	NA18991	N	N9	0.959	JPT	Asian
1000G v3	NA18992	D	D4	0.93	JPT	Asian
1000G v3	NA18993	D	D4	0.971	JPT	Asian
1000G v3	NA18994	M	M8	0.911	JPT	Asian
1000G v3	NA18995	D	D4	0.967	JPT	Asian
1000G v3	NA18997	A	A5	0.927	JPT	Asian
1000G v3	NA18998	D	D4	0.937	JPT	Asian
1000G v3	NA18999	M	M7	0.962	JPT	Asian
1000G v3	NA19000	D	D4	0.936	JPT	Asian
1000G v3	NA19001	M	M7	0.925	JPT	Asian
1000G v3	NA19002	D	D5	0.945	JPT	Asian
1000G v3	NA19003	G	G1	0.956	JPT	Asian
1000G v3	NA19004	D	D4	0.946	JPT	Asian
1000G v3	NA19005	Z	Z4	0.947	JPT	Asian
1000G v3	NA19006	D	D5	0.932	JPT	Asian
1000G v3	NA19007	G	G1	0.928	JPT	Asian
1000G v3	NA19009	B	B5	0.945	JPT	Asian
1000G v3	NA19010	D	D4	0.973	JPT	Asian
1000G v3	NA19011	M	M7	0.896	JPT	Asian
1000G v3	NA19012	A	A3	0.883	JPT	Asian
1000G v3	NA19017	L3	L3b	0.966	LWK	African
1000G v3	NA19019	L5	L5a	0.927	LWK	African
1000G v3	NA19020	L3	L3e	0.91	LWK	African
1000G v3	NA19023	L2	L2a	0.957	LWK	African
1000G v3	NA19024	L2	L2b	0.975	LWK	African
1000G v3	NA19025	M	M1	0.941	LWK	African
1000G v3	NA19026	L3	L3b	0.966	LWK	African
1000G v3	NA19027	L0	L0a	0.945	LWK	African
1000G v3	NA19028	L2	L2a	0.864	LWK	African
1000G v3	NA19030	L3	L3d	0.955	LWK	African
1000G v3	NA19031	L0	L0b	0.884	LWK	African
1000G v3	NA19035	L3	L3e	0.959	LWK	African
1000G v3	NA19036	L3	L3b	0.934	LWK	African
1000G v3	NA19037	L3	L3h	0.9	LWK	African
1000G v3	NA19038	L3	L3h	0.956	LWK	African
1000G v3	NA19041	L1	L1b	0.958	LWK	African
1000G v3	NA19042	L0	L0a	0.941	LWK	African
1000G v3	NA19043	L5	L5b	0.873	LWK	African
1000G v3	NA19054	D	D5	0.929	JPT	Asian
1000G v3	NA19055	N	N9	0.936	JPT	Asian
[truncated: 507 more rows]
