# Supplementary material for: Feasibility and impact of haplogroup matching for mitochondrial replacement treatment
Source: EMBO Rep. 2023 Aug 17;24(10):e54540. doi: 10.15252/embr.202154540 (PMC10561356; doi:10.15252/embr.202154540)
Supplement: Supplementary file 4 — Dataset EV2 [file EMBR-24-e54540-s003.xlsx]

## Sheet: Contents
Title	Legend
Dataset EV2a	European mitochondrial haplogroup frequency data and projected MR donor frequency data. Data used to generate Expanded View Figure 1c-d and Appendix Figure S2. *Volunteer frequency data based on observations at Newcastle fertility Clinic
Dataset EV2b	UK egg donors by ethnicity. Data used to construct Appendix Figure S3. Data released by the UK Human Fertilisation and Embryology Authority (HFEA).

## Sheet: Dataset EV2a
European mitochondrial haplogroup frequency data and projected MR donor frequency data.
Data used to generate Expanded View Figure 1c-d and Appendix Figure S2.
*Volunteer frequency data based on observations at Newcastle fertility Clinic.
Expanded View Figure 1b-C	Haplogroup
	H	HV	V	J	T	U	K	W	X	I	Other**	L
Average Percentage of Hap (Dataset 1)	0.432563	0.0529688	0.0404688	0.0933125	0.0878125	0.157875	0.0693438	0.0243125	0.0135	0.0250313	0.0418437	0.005875
Sd of Average percentage og Hap	0.0473627	0.0168915	0.0172215	0.0246216	0.0236908	0.0398851	0.0348967	0.0175599	0.00810416	0.0103409	0.0272493	0.012125
women per 100,000 (SFigure 2)	43256.3	5296.88	4046.88	9331.25	8781.25	15787.5	6934.38	2431.25	1350	2503.13	4184.38	587.5
SD (women /100,000)	4736.27	1689.15	1722.15	2462.16	2369.08	3988.51	3489.67	1755.99	810.416	1034.09	2724.93	1212.5
Women Avail (aged 18-36, = ~26%)/100,000 (SFigure 2)	11246.6	1377.19	1052.19	2426.13	2283.13	4104.75	1802.94	632.125	351	650.813	1087.94	152.8
SD Woman Avail/100,000	1231.43	439.178	447.759	640.161	615.961	1037.01	907.315	456.558	210.708	268.864	708.481	315.3
Based on local estimates only ~6% of donors proceed, thus
	H	HV	V	J	T	U	K	W	X	I	Other**	L
*IF 19/316 progress (6%)	0.0601266	0.0601266	0.0601266	0.0601266	0.0601266	0.0601266	0.0601266	0.0601266	0.0601266	0.0601266	0.0601266	0.06
Potential donor pool per haplogroup/100,000	676.221	82.8056	63.2644	145.875	137.277	246.805	108.404	38.0075	21.1044	39.1311	65.414	9.168
SD Potential donor pool per haplogroup/100,000	74.0416	26.4063	26.9222	38.4907	37.0356	62.3521	54.5537	27.4513	12.6692	16.1659	42.5986	18.918
Expanded View Figure 1d
	H	HV	V	J	T	U	K	W	X	I	Other**	L
n/100,000	43256.3	15787.5	9331.25	8781.25	6934.38	4046.88	2503.12	2431.25	1350	1250	4184.38	588
Potential donor pool per haplogroup/100,000	676.221	246.805	145.875	137.277	108.404	63.2644	39.1311	38.0075	21.1044	19.5411	65.414	9
Expected Population Haplogroup Percentage	0.432563	0.157875	0.0933125	0.0878125	0.0693438	0.0404687	0.0250312	0.0243125	0.0135	0.0125	0.0418437	0.005875
SD Expected Population Haplogroup Percetnage	0.0473627	0.0398851	0.0246216	0.0236908	0.0348967	0.0172215	0.0103409	0.0175599	0.00810416	0.0115647	0.0272493	0.0001
*Expected Volunteer Hap/year (n~=316)	136.69	49.8885	29.4868	27.7487	21.9126	12.7881	7.90987	7.68275	4.266	3.95	13.2226	1.8565
SD Expected Volunteer Hap/year (n=~316)	14.9666	12.6037	7.78042	7.48629	11.0274	5.44199	3.26773	5.54893	2.56091	3.65444	8.61077	0.0316
*Expected Progressing/year (n=~19 or 6%)	8.20139	2.99331	1.7692	1.66492	1.31476	0.767287	0.474592	0.460965	0.25596	0.237	0.793357	0.11139
SD Expected Progressing/year (n=~19 or 6%)	8.97996	7.56222	4.66825	4.49178	6.61642	3.26519	1.96064	3.32936	1.53655	2.19266	5.16646	0.01896
	H	HV	V	J	T	U	K	W	X	I	Other**	L
Years to recruit n=1 Volunteer	0.121931	0.334078	0.565226	0.600628	0.760597	1.30329	2.10707	2.16936	3.90686	4.21941	1.26047	8.97747
SD Years to recruit n=1 Volunteer	0.111359	0.132236	0.214213	0.222629	0.151139	0.306261	0.510038	0.300358	0.650809	0.456066	0.193556	52.7426

## Sheet: Dataset EV2b
UK egg donors by ethnicity.
Data used to construct Appendix Figure S3
Data released by the UK Human Fertilisation and Embryology Authority (HFEA).
		Year
Group	Ethnicity	2012	2013	2014	2015	2016	2017
Asian	Bangladeshi	5	10	10	5	5	5
	Chinese	10	10	16	8	11	8
	Indian	23	30	34	45	33	33
	Pakistani	12	12	12	11	9	5
	Any other Asian background	17	10	20	27	10	20
	Total	67	72	92	96	68	71	466
Black	Black African	24	24	24	28	26	20
	Black Caribbean	11	17	11	15	15	15
	Other Black background	5	10	10	9	8	10
	Total	40	51	45	52	49	45	282
Mixed	White & Asian	7	11	10	5	13	12
	White & Black African	5	10	10	5	5	5
	White & Black Caribbean	10	14	15	13	18	14
	Any other Mixed background	15	15	10	31	26	26
	Total	37	50	45	54	62	57	305
Other	Any other ethnicity	22	10	12	19	18	15
	Other	95	51	54	92	40	48
	Total	117	61	66	111	58	63	476
White	White British	1303	1234	1194	1172	1154	1335
	White Irish	17	17	14	13	22	13
	Any other White background	124	214	251	246	227	260
	Total	1444	1465	1459	1431	1403	1608	8810
Not stated	Not Available	33	41	20	35	62	39
	Total	33	41	20	35	62	39	230
		2012	2013	2014	2015	2016	2017	2012 - 2017
	Total	1738	1740	1727	1779	1702	1883	Mean	STDEV
	% Asian	0.0385501	0.0413793	0.0532716	0.0539629	0.039953	0.0377058	0.0441371	0.00745217
	% Black	0.023015	0.0293103	0.0260567	0.0292299	0.0287897	0.023898	0.0267166	0.00280798
	% Mixed	0.0212888	0.0287356	0.0260567	0.0303541	0.0364277	0.0302708	0.0288557	0.00503368
	% Other	0.0673188	0.0350575	0.0382166	0.0623946	0.0340776	0.0334572	0.045087	0.0154794
	% White	0.83084	0.841954	0.844818	0.804384	0.824324	0.853956	0.833379	0.0176461
	% Not Stated	0.0189873	0.0235632	0.0115808	0.019674	0.0364277	0.0207116	0.0218241	0.00818687
