# Supplementary material for: Feasibility and impact of haplogroup matching for mitochondrial replacement treatment
Source: EMBO Rep. 2023 Aug 17;24(10):e54540. doi: 10.15252/embr.202154540 (PMC10561356; doi:10.15252/embr.202154540)
Supplement: Supplementary file 5 — Dataset EV3 [file EMBR-24-e54540-s005.xlsx]

## Sheet: Contents
Title	Legend
Dataset EV3a	Pairwise sequence comparison of total mtDNA variation using 7,655 European mtDNA sequences, both as a group and then stratified into matched haplogroup groupings. Data used to construct: Figure 1a-c, Figure 2a-c, Tables 1 and 2, and Appendix Figures S4, S5, S6 and Appendix Table S1. The table shows: A) number of sequences in each unmatched and matched group (min=10 or AF>0.01), B) Tajima-Nei pair…
Dataset EV3b	Pairwise sequence comparison of total mtDNA variation using 3,688 African mtDNA sequences, both as a group and then stratified into matched haplogroup groupings. Data used to construct: Figure 1a-c, Figure 2a-c, Tables 1 and 2, and Appendix Figures S4, S5, S6 and Appendix Table S1. The table shows: A) number of sequences in each unmatched and matched group (min=10 or MAF>0.01), B) Tajima-Nei pair…
Dataset EV3c	Pairwise sequence comparison of total mtDNA variation using 6,857 Eurasian mtDNA sequences, both as a group and then stratified into matched haplogroup groupings. Data used to construct: Figure 1a-c, Figure 2a-c, Tables 1 and 2, and Appendix Figures S4, S5, S6 and Appendix Table S1. The table shows: A) number of sequences in each unmatched and matched group (min=10 or MAF>0.01), B) Tajima-Nei pai…
Dataset EV3d	Pairwise sequence comparison of total mtDNA variation (a= unmatched, b=within each population) and non-synonymous mtDNA variation (c= unmatched, d=within each population) using 18,200 mtDNA sequences. Data used to generate Table 1, Table 2 and Appendix Table S1. The table shows pairwise Tajima-Nei distance estimates for: A) total unmatched mtDNA sequence data (n=18,200) and b) grouped by populati…
Dataset EV3e	Sequence comparison of a) total mtDNA variation and b) and non-synonymous mtDNA variation between population groups. Data used to generate Figure 3. Upper tables show the average Tajima-Nei distance estimates between each mtDNA sequences in each population group (left) and the corresponding variant differences (right). Lower table shows the average number of non-synonymous variants (using Nei-Goj…

## Sheet: Dataset EV3a
Pairwise sequence comparison of total mtDNA variation using 7,655 European mtDNA sequences, both as a group and then stratified into matched haplogroup groupings.
Data used to construct: Figure 1a-c, Figure 2a-c, Tables 1 and 2, and Appendix Figures S4, S5, S6 and Appendix Table S1.
The table shows: A) number of sequences in each unmatched and matched group (min=10 or MAF>0.01), B) Tajima-Nei pairwise distance data and C) Nei-Gojobori non-synonomous variant count comparisons.
Included are comparative summary data, including: mean, standard deviation, variance, mean number of different variants (and standard deviation) median, 25th& 75th percentiles, and minimum/maximum and full range of distance observed.
Finally an uncorrected and Bonferroni corrected Wilcoxon comparison between matched haplogroup and the total unmatched dataset in shown.
	A) haplogroup distribution					B) Total mtDNA pairwise sequence comparions (Tajima-Nei)																	C) non-synonomous variant pairwise sequence compariosns (Nei-Gojobori )
	Figure 1a-c and Figure 2a-c and Appendix Figures S4 and S5					Figure 1a-c, Table 1 and STable S1																	Figure 2a-c and Table 2
						Anova Major		2.2e-16															Anova Major		2.2e-16
						Anova Sub-Clades		2.2e-16															Anova Sub-Clades		2.2e-16
						Pairwise Distance (Tajima-Nei)																	Non-Synonomous variant count (Nei-Gojobori's Model)
	Matched haplogroup Seq.	Estimated Age (kya)	n Sequences	% of Dataset		Mean	StDev	Variance	Mean n Variant Differences (SD)		95% CI (L-U)	Unmatched/Matched difference	Matched v Unmatched adjusted P	UnMatched/Matched Variance	Median	25th	75th	Min	Max	Max_Variants	Range		Matched haplogroup Seq.	n Sequences	Mean n Variant Differences (SD)		95% CI (L-U)	Unmatched/Matched difference	Matched v Unmatched adjusted P	Variance	UnMatched/Matched Variance	Median	25th	75th	Min	Max
	Total European Dataset	-	7655	-		0.00067676	0.000309989	9.60933e-08	11.2793	5.16649	11.16-11.40	-	-	-	0.000606	0.000484	0.000847	0	0.003519	58.65	0.003519		Total European Dataset	7655	2.09441	1.68198	2.06-2.13	-	-	2.82904	-	2	1	3	0	15
Major Haplogroup	H	20	3113	0.406662		0.000584171	0.000225638	5.09125e-08	9.73618	3.76063	9.60-9.87	-1.54316	5.51988e-64	0.529824	0.000545	0.000424	0.000726	0	0.00212	35.3333	0.00212		H	3113	1.68416	1.29495	1.64-1.73	-0.410247	1.4351e-05	1.67689	0.592741	1	1	2	0	10
	V (inc HV)	14	420	0.0548661		0.000371287	0.000178425	3.18356e-08	6.18812	2.97376	5.90-6.47	-5.09122	6.65451e-131	0.331299	0.000363	0.000242	0.000484	0	0.000847	14.1167	0.000847		V	420	2.19577	1.5269	2.05-2.34	0.101366	5.644e-20	2.33144	0.824108	2	1	3	0	9
	J	35	562	0.0734161		0.000804044	0.000347723	1.20911e-07	13.4007	5.79539	12.92-13.88	2.12139	2.49672e-15	1.25827	0.000727	0.000545	0.001091	0	0.002063	34.3833	0.002063		J	562	2.8258	1.70969	2.68-2.97	0.731397	1.18056e-20	2.92305	1.03323	3	2	4	0	11
	T	27	675	0.0881777		0.000711274	0.000307353	9.44655e-08	11.8546	5.12254	11.47-12.24	0.575235	0.057264	0.98306	0.000726	0.000484	0.000908	0	0.00285	47.5	0.00285		T	675	1.91529	1.46074	1.81-2.03	-0.179115	0.0430561	2.13376	0.754235	2	1	3	0	11
	U	55	1285	0.167864		0.000993642	0.000364297	1.32712e-07	16.5607	6.07162	16.23-16.89	5.28136	8.2539e-152	1.38108	0.001003	0.000752	0.001191	0	0.003152	52.5333	0.003152		U	1285	3.75614	2.27072	3.63-3.88	1.66173	9.08365e-117	5.15615	1.82258	4	2	5	0	14
	K	30	653	0.0853037		0.00075746	0.000252539	6.3776e-08	12.6243	4.20899	12.30-12.95	1.345	5.33673e-13	0.663689	0.000787	0.000605	0.000908	0	0.002423	40.3833	0.002423		K	653	2.11434	1.38924	2.01-2.22	0.019938	1	1.92999	0.682207	2	1	3	0	10
	W	20	135	0.0176355		0.000415254	0.000231005	5.33634e-08	6.92091	3.85009	6.27-7.57	-4.35843	7.36312e-25	0.555329	0.000423	0.000302	0.000544	0	0.002302	38.3667	0.002302		I	135	1.70408	1.60896	1.43-1.98	-0.390329	0.0604753	2.58876	0.915065	1	0	3	0	7
	X	30	142	0.01855		0.000786661	0.000297171	8.83106e-08	13.111	4.95285	12.30-13.93	1.83168	0.000241913	0.919009	0.000786	0.000605	0.000968	0	0.001695	28.25	0.001695		W	142	1.29097	1.2887	1.08-1.50	-0.80343	1.77976e-10	1.66074	0.587033	1	0	2	0	7
	I	26	115	0.0150229		0.000511178	0.000327034	1.06952e-07	8.51963	5.45057	7.52-9.52	-2.75971	3.63067e-06	1.113	0.000423	0.000242	0.000726	0	0.001695	28.25	0.001695		X	115	3.15574	1.73076	2.84-3.47	1.06134	1.33944e-08	2.99552	1.05885	3	2	4	0	11
	N/R	70	555	0.0725016		0.00113183	0.000651844	4.249e-07	18.8638	10.8641	17.96-19.77	7.58443	2.1485e-48	4.42175	0.000968	0.000665	0.001513	0	0.003519	58.65	0.003519		N/R	555	3.58777	2.67128	3.37-3.81	1.49336	2.38586e-33	7.13572	2.52231	3	2	5	0	15
mtDNA Haplogroup subclades (>0.1%)	H	20	110	0.0143697		0.000535184	0.000217036	4.71047e-08	8.91972	3.61727	8.24-9.60	-2.35961	3.28772e-08	0.490198	0.000484	0.000363	0.000665	0	0.001392	23.2	0.001392		H	110	1.50275	1.19968	1.28-1.73	-0.591653	7.17548e-05	1.43922	0.508731	1	1	2	0	6
	H1	12	1378	0.180013		0.000587848	0.000223899	5.01308e-08	9.79747	3.73165	9.60-9.99	-1.48187	4.08751e-34	0.521688	0.000545	0.000424	0.000726	0	0.001818	30.3	0.001818		H1	1378	1.75949	1.28595	1.69-1.83	-0.334914	7.94485e-15	1.65367	0.584533	2	1	3	0	10
	H2	-	339	0.0442848		0.00103423	0.00302366	4.23295e-08	17.2372	50.3943	11.87-22.60	5.95784	1	0.440504	0.000667	0.000485	0.000788	0	0.023959	39	0.023959		H2	339	1.61268	1.21988	1.48-1.74	-0.481722	7.16956e-10	1.4881	0.526009	1	1	2	0	8
	H3	12	420	0.0548661		0.000489289	0.000176994	3.1327e-08	8.15481	2.9499	7.87-8.44	-3.12453	9.66082e-67	0.326006	0.000485	0.000363	0.000606	0	0.001395	23.25	0.001395		H3	420	1.23265	1.05604	1.13-1.33	-0.861751	7.87067e-44	1.11522	0.394205	1	0	2	0	7
	H4	-	166	0.0216852		0.000711229	0.000280856	7.88803e-08	11.8538	4.68094	11.14-12.57	0.57447	1	0.820871	0.000726	0.000484	0.000907	0	0.001634	27.2333	0.001634		H4	166	3.42369	2.34178	3.07-3.78	1.32928	5.9673e-10	5.48395	1.93845	3	1	5	0	10
	H5	-	366	0.0478119		0.000515892	0.000178337	3.18042e-08	8.5982	2.97229	8.29-8.90	-2.68114	2.30125e-45	0.330972	0.000484	0.000423	0.000605	0	0.001271	21.1833	0.001271		H5	366	1.03926	0.97334	0.94-1.14	-1.05515	2.26465e-60	0.947391	0.33488	1	0	2	0	6
	H6	-	179	0.0233834		0.000607033	0.000247111	6.10638e-08	10.1172	4.11852	9.51-10.72	-1.16212	0.0141157	0.635464	0.000605	0.000423	0.000786	0	0.001392	23.2	0.001392		H6	179	1.46058	1.03246	1.31-1.61	-0.633827	7.034e-12	1.06596	0.376793	1	1	2	0	5
	H7	-	125	0.0163292		0.000471697	0.000167844	2.81716e-08	7.86162	2.7974	7.37-8.35	-3.41772	8.7882e-25	0.293169	0.000484	0.000363	0.000605	0	0.00121	20.1667	0.00121		H7	125	1.20687	0.985268	1.03-1.38	-0.88754	1.46357e-15	0.970753	0.343138	1	0	2	0	5
	H8	-	30	0.00391901		0.000638984	0.000272239	7.41141e-08	10.6497	4.53732	9.03-12.27	-0.629608	1	0.771272	0.000666	0.000423	0.000847	0	0.001211	20.1833	0.001211		H8	30	1.40783	0.981131	1.06-1.76	-0.686571	0.035378	0.962618	0.340262	1	1	2	0	4
	HV	27	228	0.0297845		0.000810206	0.000297095	8.82653e-08	13.5034	4.95158	12.86-14.15	2.22409	8.89243e-09	0.918537	0.000787	0.000605	0.000968	0	0.00212	35.3333	0.00212		HV	228	2.37021	1.53187	2.17-2.57	0.275808	0.35507	2.34663	0.829478	2	1	3	0	9
	V	14	61	0.00796865		0.000256094	0.000130418	1.70089e-08	4.26823	2.17363	3.72-4.81	-7.01111	3.38347e-33	0.177004	0.000242	0.000181	0.000363	0	0.000665	11.0833	0.000665		V	61	0.721311	0.763387	0.53-0.91	-1.37309	2.822e-19	0.58276	0.205992	1	0	1	0	4
	V1	-	75	0.00979752		0.000441355	0.000168937	2.85398e-08	7.35592	2.81562	6.72-7.99	-3.92342	1.71312e-17	0.297001	0.000423	0.000363	0.000544	0	0.000847	14.1167	0.000847		V1	75	1.69683	1.21655	1.42-1.97	-0.397577	0.378608	1.48	0.523144	2	1	2	0	6
	V2	-	21	0.00274331		0.000453781	0.000170327	2.90113e-08	7.56302	2.83878	6.35-8.78	-3.71632	0.000354668	0.301907	0.000484	0.000363	0.000544	6e-05	0.000847	14.1167	0.000787		V2	21	1.89524	1.05743	1.44-2.35	-0.199167	1	1.11816	0.395243	2	1	3	0	4
	V3	-	17	0.00222077		0.000366294	0.000131701	1.73451e-08	6.1049	2.19501	5.06-7.15	-5.17444	1.80986e-06	0.180502	0.000363	0.000302	0.000484	6e-05	0.000665	11.0833	0.000605		V3	17	0.735294	0.742721	0.38-1.09	-1.35911	5.70299e-05	0.551634	0.19499	1	0	1	0	3
	V7	-	18	0.0023514		0.000369458	0.000170783	2.91667e-08	6.15763	2.84638	4.84-7.47	-5.12171	3.34447e-05	0.303525	0.000363	0.000242	0.000484	0	0.000726	12.1	0.000726		V7	18	1.08497	0.687747	0.77-1.40	-1.00944	0.000456698	0.472996	0.167193	1	1	2	0	2
	J1	24	453	0.059177		0.000795302	0.000335919	1.12841e-07	13.255	5.59865	12.74-13.77	1.9757	4.29847e-11	1.17429	0.000727	0.000545	0.00103	0	0.002063	34.3833	0.002063		J1	453	2.89546	1.70749	2.74-3.05	0.80105	3.39173e-19	2.91553	1.03057	3	2	4	0	11
	J2	-	109	0.0142391		0.000956089	0.00048669	2.36867e-07	15.9348	8.11149	14.41-17.46	4.65548	1.50707e-06	2.46497	0.00121	0.000484	0.001392	0	0.001937	32.2833	0.001937		J2	109	1.6141	1.22534	1.38-1.84	-0.480301	0.00522322	1.50147	0.530733	1	1	2	0	8
	T1	-	197	0.0257348		0.000498979	0.00023105	5.3384e-08	8.31632	3.85083	7.78-8.85	-2.96302	1.57211e-19	0.555544	0.000484	0.000302	0.000665	0	0.001331	22.1833	0.001331		T1	197	1.57596	1.36514	1.39-1.77	-0.51844	3.3223e-05	1.8636	0.658737	1	1	2	0	8
	T2	-	478	0.0624428		0.000747226	0.000304135	9.24982e-08	12.4538	5.06892	12.00-12.91	1.17442	6.68642e-05	0.962587	0.000726	0.000544	0.000968	0	0.00285	47.5	0.00285		T2	478	1.97275	1.46858	1.84-2.10	-0.121654	1	2.15673	0.762353	2	1	3	0	11
	U1	-	32	0.00418027		0.00115052	0.000400201	1.6016e-07	19.1753	6.67001	16.86-21.49	7.89593	8.50381e-06	1.66672	0.001088	0.000846	0.001467	6e-05	0.002119	35.3167	0.002059		U1	32	2.65121	1.50465	2.13-3.17	0.556805	1	2.26396	0.800256	3	1	4	0	6
	U2	-	120	0.015676		0.00132918	0.000795301	6.32504e-07	22.1531	13.255	19.78-24.52	10.8737	2.48306e-13	6.58219	0.000968	0.000665	0.00218	0	0.003152	52.5333	0.003152		U2	120	2.38291	1.63453	2.09-2.68	0.288508	1	2.67168	0.944375	2	1	3	0	10
	U3	-	48	0.00627041		0.000996074	0.000443315	1.96528e-07	16.6012	7.38859	14.51-18.69	5.32189	0.000444644	2.04518	0.001088	0.000604	0.001331	0	0.001997	33.2833	0.001997		U3	48	2.81472	2.05908	2.23-3.40	0.720311	0.978725	4.23982	1.49868	3	1	4	0	10
	U4	-	198	0.0258654		0.000824417	0.000454355	2.06439e-07	13.7403	7.57259	12.69-14.80	2.46094	0.000472044	2.14831	0.000726	0.000544	0.000968	0	0.002363	39.3833	0.002363		U4	198	2.32031	1.67617	2.09-2.55	0.225905	1	2.80956	0.993113	2	1	3	0	10
	U5	35	608	0.0794252		0.000986698	0.000310845	9.66244e-08	16.445	5.18074	16.03-16.86	5.16563	8.27741e-90	1.00553	0.001003	0.000814	0.001191	0	0.002007	33.45	0.002007		U5	608	3.92078	2.23778	3.74-4.10	1.82637	1.06649e-66	5.00766	1.77009	4	2	5	0	14
	U6	35	209	0.0273024		0.00109898	0.000344314	1.18552e-07	18.3163	5.73856	17.54-19.09	7.03694	8.5703e-42	1.23372	0.001149	0.000907	0.001331	0	0.002119	35.3167	0.002119		U6	209	4.20685	2.53874	3.86-4.55	2.11244	5.75014e-24	6.44518	2.27822	4	2	6	0	13
	U7	-	31	0.00404964		0.00069637	0.000296145	8.7702e-08	11.6062	4.93575	9.87-13.34	0.326825	1	0.912675	0.000725	0.000544	0.000907	0	0.001391	23.1833	0.001391		U7	31	2.49462	1.70587	1.89-3.10	0.400219	1	2.90999	1.02861	2	1	4	0	7
	U8	50	39	0.00509471		0.000931692	0.000664812	4.41974e-07	15.5282	11.0802	12.05-19.01	4.24887	1	4.59943	0.000786	0.000302	0.001573	0	0.0023	38.3333	0.0023		U8	39	3.52227	2.53806	2.73-4.32	1.42786	0.0580362	6.44173	2.277	3	2	5	0	12
	K1	27	539	0.0704115		0.000764406	0.000244739	5.98972e-08	12.7401	4.07898	12.40-13.08	1.46076	6.95876e-13	0.623323	0.000787	0.000605	0.000908	0	0.001696	28.2667	0.001696		K1	539	2.11179	1.38462	1.99-2.23	0.0173889	1	1.91717	0.677675	2	1	3	0	10
	K2	-	114	0.0148922		0.000601112	0.000354372	1.2558e-07	10.0185	5.9062	8.93-11.10	-1.26081	1	1.30685	0.000605	0.000302	0.000847	0	0.002423	40.3833	0.002423		K2	114	2.17174	1.48848	1.90-2.44	0.0773341	1	2.21557	0.783152	2	1	3	0	8
	W1	-	71	0.00927498		0.000382733	0.00019125	3.65766e-08	6.37888	3.1875	5.64-7.12	-4.90046	1.15092e-18	0.380636	0.000363	0.000302	0.000484	0	0.001089	18.15	0.001089		W1	71	1.26519	1.28227	0.97-1.56	-0.829214	4.8387e-05	1.64422	0.581192	1	0	2	0	6
	W3	-	24	0.00313521		0.000571047	0.00022582	5.09948e-08	9.51745	3.76367	8.01-11.02	-1.76189	1	0.53068	0.000544	0.000423	0.000665	0	0.00127	21.1667	0.00127		W3	24	1.60507	1.02328	1.20-2.01	-0.489333	1	1.0471	0.370126	2	1	2	0	4
	W4	-	11	0.00143697		0.000751582	0.00068808	4.73453e-07	12.5264	11.468	5.75-19.30	1.24702	1	4.92702	0.000484	0.000363	0.000635	0	0.002302	38.3667	0.002302		W4	11	1.27273	2.72475	0.34-2.88	-0.821678	1	7.42424	2.62429	0	0	0	0	7
	W5	-	16	0.00209014		0.000504467	0.000288577	8.32769e-08	8.40778	4.80962	6.05-10.76	-2.87156	1	0.866625	0.000423	0.000302	0.000786	6e-05	0.001149	19.15	0.001089		W5	16	0.95	0.896773	0.51-1.39	-1.14441	0.00690209	0.804202	0.284266	1	0	2	0	3
	W6	-	13	0.00169824		0.000525692	0.000196486	3.86069e-08	8.76154	3.27477	6.98-10.54	-2.5178	0.838073	0.401765	0.000544	0.000363	0.000665	0	0.000907	15.1167	0.000907		W6	13	1.53846	1.0653	0.96-2.12	-0.555944	1	1.13487	0.401148	1	1	2	0	4
	X2	-	142	0.01855		0.000786661	0.000297171	8.83106e-08	13.111	4.95285	12.30-13.93	1.83168	0.00120956	0.919009	0.000786	0.000605	0.000968	0	0.001695	28.25	0.001695		X2	142	3.15574	1.73076	2.87-3.44	1.06134	8.25337e-10	2.99552	1.05885	3	2	4	0	11
	I1		45	0.00587851		0.00066037	0.00036574	1.33766e-07	11.0062	6.09567	9.23-12.79	-0.273178	38.4193	1.39204	0.000726	0.000302	0.000968	0	0.001695	28.25	0.001695		I1	45	2.57027	1.65568	2.09-3.05	0.475868	1	2.74126	0.968971	2	1	4	0	7
	I2	-	36	0.00470281		0.000333946	0.000133197	1.77415e-08	5.56577	2.21996	4.84-6.29	-5.71357	8.83654e-16	0.184628	0.000302	0.000242	0.000423	0	0.000726	12.1	0.000726		I2	36	0.783784	0.845176	0.51-1.06	-1.31062	2.81322e-09	0.714323	0.252496	1	0	1	0	4
	I3	-	18	0.0023514		0.000435523	0.000194269	3.77406e-08	7.25872	3.23782	5.76-8.75	-4.02062	0.00314611	0.392749	0.000423	0.000302	0.000605	0	0.000907	15.1167	0.000907		I3	18	0.730263	0.797101	0.36-1.10	-1.36414	6.88661e-05	0.63537	0.224588	1	0	1	0	3
	I4	-	16	0.00209014		0.000307275	0.000214447	4.59877e-08	5.12125	3.57412	3.37-6.87	-6.15809	0.000246847	0.478573	0.000242	0.000121	0.000484	0	0.000968	16.1333	0.000968		I4	16	0.613445	0.793076	0.22-1.00	-1.48096	9.00014e-05	0.62897	0.222326	0	0	1	0	3
	N1	-	82	0.010712		0.00182879	0.000863184	7.45087e-07	30.4798	14.3864	27.37-33.59	19.2005	4.08301e-18	7.75378	0.002181	0.000908	0.002485	0	0.003519	58.65	0.003519		N1	82	6.1	3.51233	5.34-6.86	4.00559	8.96088e-15	12.3365	4.36066	6	4	8	0	15
	N2	-	22	0.00287394		0.00128637	0.000620657	3.85215e-07	21.4395	10.3443	17.12-25.76	10.1601	0.00758929	4.00876	0.001513	0.000786	0.0016955	0	0.002546	42.4333	0.002546		N2	22	4.19565	2.03913	3.34-5.05	2.10125	0.0042648	4.15806	1.46978	4	3	5	0	9
	N9	-	129	0.0168517		0.000905932	0.000432037	1.86656e-07	15.0989	7.20061	13.86-16.34	3.81953	9.15724e-07	1.94244	0.000847	0.000665	0.00121	0	0.00212	35.3333	0.00212		N9	129	2.75736	1.98073	2.42-3.10	0.662954	0.0102471	3.92331	1.3868	3	1	4	0	11
	R0	-	116	0.0151535		0.00103531	0.000493634	2.43674e-07	17.2552	8.22723	15.76-18.75	5.97589	1.44288e-10	2.53581	0.000908	0.000665	0.001392	0	0.002485	41.4167	0.002485		R0	116	2.73624	1.59432	2.45-3.03	0.641837	0.00135704	2.54185	0.898483	3	2	4	0	9
	R1	-	30	0.00391901		0.00156387	0.000898802	8.07845e-07	26.0645	14.98	20.70-31.43	14.7852	0.000412975	8.40688	0.002059	0.000544	0.002332	0	0.002848	47.4667	0.002848		R1	30	6.9424	3.91997	5.54-8.35	4.84799	9.68788e-06	15.3662	5.43158	8.5	3	10	0	14
	R2	-	23	0.00300457		0.00174503	0.00091066	8.29301e-07	29.0838	15.1777	22.88-35.29	17.8045	0.000590416	8.63017	0.002241	0.000847	0.002423	0	0.002849	47.4833	0.002849		R2	23	6.08135	3.59675	4.61-7.55	3.98694	0.00123167	12.9366	4.57278	7	3	8	0	14
	R3	-	20	0.00261267		0.00221904	0.000718251	5.15885e-07	36.984	11.9709	31.74-42.23	25.7046	5.0168e-07	5.36858	0.002302	0.001817	0.002788	0.000121	0.003519	58.65	0.003398		R3	20	7.16931	2.7873	5.95-8.39	5.07491	6.39399e-06	7.76905	2.74618	7	6	9	0	14
	R5	-	25	0.00326584		0.00077141	0.000419982	1.76384e-07	12.8568	6.99969	10.11-15.60	1.57749	1	1.83555	0.000756	0.000363	0.001149	0	0.001634	27.2333	0.001634		R5	25	1.63211	1.029	1.23-2.04	-0.462298	1	1.05883	0.374272	2	1	2	0	4
	R7	-	18	0.0023514		0.00110278	0.000662602	4.39041e-07	18.3797	11.0434	13.28-23.48	7.10039	0.71544	4.56891	0.001271	0.000544	0.001513	0	0.002545	42.4167	0.002545		R7	18	3.96053	2.20139	2.94-4.98	1.86612	0.10914	4.84611	1.71299	4	2	6	0	8
	R8	-	65	0.00849118		0.00100016	0.000369364	1.3643e-07	16.6693	6.15606	15.17-18.17	5.38999	7.69377e-08	1.41976	0.001089	0.000665	0.001271	0	0.001816	30.2667	0.001816		R8	65	4.67003	2.09422	4.16-5.18	2.57563	6.29879e-13	4.38578	1.55027	5	3	6	0	10
	R9	47	25	0.00326584		0.00111578	0.000451696	2.04029e-07	18.5964	7.52826	15.65-21.55	7.31704	0.0029658	2.12324	0.00115	0.000786	0.001513	0	0.001877	31.2833	0.001877		R9	25	2.1505	1.67715	1.49-2.81	0.0560967	1	2.81284	0.994274	2	1	3	0	7

## Sheet: Dataset EV3b
Pairwise sequence comparison of total mtDNA variation using 3,688 African mtDNA sequences, both as a group and then stratified into matched haplogroup groupings.
Data used to construct: Figure 1a-c, Figure 2a-c, Tables 1 and 2, and Appendix Figures S4, S5, S6 and Appendix Table S1.
The table shows: A) number of sequences in each unmatched and matched group (min=10 or MAF>0.01), B) Tajima-Nei pairwise distance data and C) Nei-Gojobori non-synonomous variant count comparisons.
Included are comparative summary data, including: mean, standard deviation, variance, mean number of different variants (and standard deviation) median, 25th& 75th percentiles, and minimum/maximum and full range of distance observed.
Finally an uncorrected and Bonferroni corrected Wilcoxon comparison between matched haplogroup and the total unmatched dataset in shown.
	A) haplogroup distribution					B) Total mtDNA pairwise sequence comparions (Tajima-Nei)																	C) non-synonomous variant pairwise sequence compariosns (Nei-Gojobori)
	Figure 1a-c and Figure 2a-c and Appendix Figures S4 and S5					Figure 1a-c, Table 1 and STable S1																	Figure 2a-c and Table 2
						Anova Major		2.2e-16															Anova Major		2.2e-16
						Anova Sub-Clades		2.2e-16															Anova Sub-Clades		2.2e-16
						Pairwise Distance (Tajima-Nei)																	Non-Synonomous variant count (Nei-Gojobori's Model)
	Matched haplogroup Seq.	Estimated Age (kya)	n Sequences	% of Dataset		Mean	StDev	Variance	Mean n Variant Differences (SD)		95% CI	Unmatched/Matched difference	Matched v Unmatched adjusted P	UnMatched/Matched Variance	Median	25th	75th	Min	Max	Max_Variants	Range		Matched haplogroup Seq.	n Sequences	Mean n Variant Differences (SD)		95% CI (L-U)	Unmatched/Matched difference	Matched v Unmatched adjusted P	Variance	UnMatched/Matched Variance	Median	25th	75th	Min	Max
	Total African Unmatched dataset	-	3688	-		0.00193594	0.000744163	5.53778e-07	32.2657	12.4027	32.33-33.27	-	-	-	0.002021	0.001421	0.002471	0	0.005105	85.0833	0.005105		Total African Unmatched dataset	3688	6.1	3.17	6.00-6.20	-	-	10.1	-	6	4	8	0	21
Major Haplogroup (>0.5%)	L0	150	983	0.26654		0.0020668	0.000881433	7.76924e-07	34.4467	14.6906	33.53-35.37	2.18097	0.00013	1.40295	0.002367	0.001314	0.002697	0	0.004878	81.3	0.004878		L0	983	8.27832	3.62707	8.05-8.51	2.17832	2.4963e-59	13.1556	0.00048297	9	6	11	0	20
	L1	140	704	0.190889		0.00185124	0.000806344	2.20886e-06	30.8541	13.4391	32.37-36.03	-1.41167	0.057	3.9887	0.002129	0.001579	0.002405	0	0.003508	58.4667	0.003508		L1	704	5.74348	2.95842	5.52-5.96	-0.356524	0.0212633	8.75224	0.000347327	6	4	8	0	17
	L2	90	835	0.22641		0.00105274	0.000614516	3.77629e-07	17.5456	10.2419	16.85-18.24	-14.7201	3.1e-202	0.681914	0.000896	0.000551	0.001448	0	0.003663	61.05	0.003663		L2	835	2.79982	1.99121	2.66-2.93	-3.30018	3.31268e-237	3.96493	0.000362673	3	1	4	0	14
	L3	70	1090	0.295553		0.00108754	0.000460772	2.1231e-07	18.1256	7.67953	17.67-18.58	-14.1401	1.2e-16	0.383385	0.001127	0.000796	0.001393	0	0.002657	44.2833	0.002657		L3	1090	4.48186	2.47127	4.34-4.63	-1.61814	2.35194e-65	6.1072	0.000263069	4	3	6	0	14
	L4	70	42	0.0113883		0.00169686	0.000807011	6.51267e-07	28.281	13.4502	24.21-32.35	-3.98473	0.38	1.17604	0.001995	0.000964	0.002382	0	0.003286	54.7667	0.003286		L4	42	5.84849	3.3781	4.83-6.87	-0.251515	1	11.4115	0.000325347	6	3.75	9	0	14
	L5	120	34	0.00921909		0.00186849	0.00127095	1.61533e-06	31.1414	21.1826	24.02-38.26	-1.1243	1	2.91692	0.00135	0.0009	0.003415	0	0.004127	68.7833	0.004127		L5	34	3.09402	1.54356	2.58-3.61	-3.00598	2.00088e-12	2.38256	0.000408614	3	2	4	0	8
mtDNA Haplogroup subclades (>0.1%)	L0a	-	318	0.0862256		0.000797383	0.000370948	1.37603e-07	13.2897	6.18247	12.61-13.97	-18.976	1.2e-197	0.248479	0.000913	0.000521	0.001109	0	0.001958	32.6333	0.001958		L0a	318	3.09783	1.89708	2.89-3.31	-3.00217	2.55277e-89	3.59892	0.000193861	3	2	4	0	14
	L0d	-	543	0.147234		0.0014205	0.000667201	4.45157e-07	23.675	11.12	22.74-24.61	-8.59067	1.9e-51	0.803855	0.001488	0.00097	0.001877	0	0.00337	56.1667	0.00337		L0d	543	6.03153	2.87305	5.79-6.27	-0.068475	1	8.25441	0.000333663	6	4	8	0	17
	L0f	-	16	0.00433839		0.00226672	0.000725207	5.25926e-07	37.7786	12.0868	31.86-43.70	5.51289	1	0.949704	0.002445	0.002123	0.002639	0	0.003285	54.75	0.003285		L0f	16	8.64167	3.48055	6.94-10.35	2.54167	0.201729	12.1142	0.000325248	9	7	10	0	16
	L0k	-	106	0.0287419		0.000553716	0.000473757	2.24446e-07	9.2286	7.89595	7.73-10.73	-23.0371	6.8e-55	0.405299	0.000363	0.000242	0.000848	0	0.002852	47.5333	0.002852		L0k	106	1.40359	1.81463	1.06-1.75	-4.69641	3.61215e-50	3.29287	0.000282376	1	0	2	0	13
	L1b	-	255	0.0691432		0.000346341	0.000209835	4.4031e-08	5.77235	3.49726	5.34-6.20	-26.4934	4.5e-16	0.0795101	0.000272	0.000204	0.000475	0	0.001359	22.65	0.001359		L1b	255	1.2327	1.28287	1.08-1.39	-4.8673	1.50257e-200	1.64576	0.000134554	1	0	2	0	11
	L1c	-	449	0.121746		0.00172942	0.000639431	4.08872e-07	28.8237	10.6572	27.84-29.81	-3.44202	7.8e-09	0.738331	0.0019	0.001441	0.002163	0	0.003412	56.8667	0.003412		L1c	449	5.78642	2.72722	5.53-6.04	-0.31358	0.496075	7.4377	0.000337822	6	4	8	0	18
	L2a	-	636	0.172451		0.000702784	0.000396359	1.571e-07	11.7131	6.60598	11.20-12.23	-20.5527	3.8e-16	0.283688	0.000592	0.000395	0.000922	0	0.002505	41.75	0.002505		L2a	636	2.55225	1.92721	2.40-2.70	-3.54775	4.59612e-215	3.71415	0.00024802	2	1	4	0	12
	L2b	-	79	0.0214208		0.00066333	0.000346618	1.20144e-07	11.0555	5.77696	9.78-12.33	-21.2102	4.7e-50	0.216953	0.000717	0.000456	0.000912	0	0.001958	32.6333	0.001958		L2b	79	2.68354	1.73864	2.30-3.07	-3.41646	2.81989e-28	3.02287	0.000193861	3	1	4	0	8
	L2c	-	104	0.0281996		0.000526134	0.000185763	3.45078e-08	8.76891	3.09605	8.17-9.36	-23.4968	3.1e-141	0.0623133	0.000535	0.000401	0.000669	0	0.001071	17.85	0.001071		L2c	104	2.43801	1.63759	2.12-2.75	-3.66199	5.74875e-43	2.68168	0.00010604	2	1	3	0	10
	L2d	-	16	0.00433839		0.000350517	0.000187087	3.50016e-08	5.84194	3.11812	4.31-7.37	-26.4238	1.3e-15	0.0632051	0.000389	0.00013	0.000518	0	0.000713	11.8833	0.000713		L2d	16	2.54167	1.70957	1.70-3.38	-3.55833	8.83403e-06	2.92262	7.05941e-05	3	1	4	0	5
	L3b	-	142	0.0385033		0.000444876	0.000185161	3.42848e-08	7.41461	3.08602	6.91-7.92	-24.8511	4.3e-223	0.0619107	0.000455	0.000325	0.000585	0	0.001236	20.6	0.001236		L3b	142	2.44661	1.61401	2.18-2.71	-3.65339	1.3104e-60	2.60502	0.000122376	2	1	3	0	9
	L3d	-	212	0.0574837		0.000759446	0.000402725	1.62188e-07	12.6574	6.71209	11.75-13.56	-19.6083	3.1e-118	0.292875	0.000848	0.000522	0.001044	0	0.001829	30.4833	0.001829		L3d	212	2.26028	1.40734	2.07-2.45	-3.83972	1.02817e-114	1.9806	0.000181089	2	1	3	0	6
	L3e	-	497	0.134761		0.000560269	0.000320626	1.02801e-07	9.33781	5.34377	8.87-9.81	-22.9279	6.6e-15	0.185636	0.000524	0.000328	0.000787	0	0.001772	29.5333	0.001772		L3e	497	1.93927	1.58492	1.80-2.08	-4.16073	4.05746e-269	2.51198	0.000175446	2	1	3	0	11
	L3f	-	160	0.0433839		0.000786314	0.000571436	3.26539e-07	13.1052	9.52393	11.63-14.58	-19.1605	1.3e-58	0.589657	0.000515	0.000322	0.001353	0	0.002192	36.5333	0.002192		L3f	160	3.3842	2.57824	2.98-3.78	-2.7158	3.51671e-26	6.64733	0.00021703	3	1	5	0	12
	L3h	-	44	0.0119306		0.00150372	0.00053876	2.90262e-07	25.062	8.97934	22.41-27.72	-7.2037	7.2e-05	0.524149	0.001543	0.001221	0.00186575	0	0.002704	45.0667	0.002704		L3h	44	5.43975	2.64096	4.66-6.22	-0.660254	1	6.97467	0.000267723	6	3	7	0	13
	L3i	-	14	0.0037961		0.000786626	0.000430753	1.85548e-07	13.1104	7.17921	9.35-16.87	-19.1553	3.1e-06	0.335058	0.000835	0.000482	0.000964	0	0.001736	28.9333	0.001736		L3i	14	3.27473	2.35733	2.04-4.51	-2.82527	0.0115705	5.55702	0.000171881	3	2	4.5	0	10
	L3x	-	21	0.00569414		0.00123127	0.000451634	2.03973e-07	20.5212	7.52723	17.30-23.74	-11.7445	1.1e-05	0.36833	0.00133	0.000846	0.001572	0.000181	0.002299	38.3167	0.002118		L3x	21	2.79048	1.39511	2.19-3.39	-3.30952	1.04318e-08	1.94632	0.000209703	3	2	4	0	6
	L4b*	-	33	0.00894794		0.00136645	0.000798416	6.37467e-07	22.7742	13.3069	18.23-27.31	-9.49154	0.0051	1.15112	0.001222	0.000835	0.00212325	0	0.003286	54.7667	0.003286		L4b*	33	5.84849	3.3781	4.70-7.00	-0.251515	1	11.4115	0.000325347	6	3.75	9	0	14
	L5a**	-	27	0.00732104		0.00100721	0.000440024	1.93621e-07	16.7869	7.33373	14.02-19.55	-15.4788	4.3e-10	0.349636	0.001157	0.000707	0.00135	0	0.001672	27.8667	0.001672		L5a**	27	3.09402	1.54356	2.51-3.68	-3.00598	2.09239e-09	2.38256	0.000165545	3	2	4	0	8
	*Removed L4a as MAF<0.1%																						*Removed L4a as MAF<0.1%
	**Removed L5b MAF<0.1%																						**Removed L5b MAF<0.1%

## Sheet: Dataset EV3c
Pairwise sequence comparison of total mtDNA variation using 6,857 Eurasian mtDNA sequences, both as a group and then stratified into matched haplogroup groupings
Data used to construct: Figure 1a-c, Figure 2a-c, Tables 1 and 2, and Appendix Figures S4, S5, S6 and Appendix Table S1.
The table shows: A) number of sequences in each unmatched and matched group (min=10 or MAF>0.01), B) Tajima-Nei pairwise distance data and C) Nei-Gojobori non-synonomous variant count comparisons.
Included are comparative summary data, including: mean, standard deviation, variance, mean number of different variants (and standard deviation) median, 25th& 75th percentiles, and minimum/maximum and full range of distance observed.
Finally an uncorrected and Bonferroni corrected Wilcoxon comparison between matched haplogroup and the total unmatched dataset in shown.
	A) haplogroup distribution					B) Total mtDNA pairwise sequence comparions (Tajima-Nei)																	C) non-synonomous variant pairwise sequence compariosns (Nei-Gojobori )
	Figure 1a-c and Figure 2a-c and Appendix Figures S4 and S5					Figure 1a-c, Table 1 and STable S1																	Figure 2a-c and Table 2
						Anova Major		2.2e-16															Anova Major	2.2e-16
						Anova Sub-Clades		2.2e-16															Anova Sub-Clades	2.2e-16
						Pairwise Distance (Tajima-Nei)																	Non-Synonomous variant count (Nei-Gojobori's Model)
	Matched haplogroup Seq.	Estimated Age (kya)	n Sequences	% of Dataset		Mean	StDev	Variance	Mean n Variant Differences (SD)		95% CI	Unmatched/Matched difference	Matched v Unmatched adjusted P	UnMatched/Matched Variance	Median	25th	75th	Min	Max	Max_Variants	Range		Matched haplogroup Seq.	n Sequences	Mean n Variant Differences (SD)		95% CI (L-U)	Unmatched/Matched difference	Matched v Unmatched adjusted P	Variance	UnMatched/Matched Variance	Median	25th	75th	Min	Max
	Total Eurasian dataset	-	6857			0.00120693	0.000413367	1.70872e-07	20.1154	6.88945	19.95-20.28	-	-	-	0.001182	0.000909	0.001455	0	0.003532	58.8667	0.003532		Total Eurasian dataset	6857	4.90409	2.31614	4.85-4.96	-	-	5.36451	-	5	3	6	0	19
Major Haplogroup (>0.5%)	A	40	417	0.0608138		0.000738567	0.000289607	8.38723e-08	12.3094	4.82679	11.85-12.77	-7.80599	2.65014e-121	0.490848	0.000726	0.000544	0.000908	0	0.00214	35.6667	0.00214		A	417	2.42482	1.5217	2.28-2.57	-2.47927	6.07091e-122	2.31558	0.452012	2	1	3	0	11
	B	50	994	0.144961		0.00069837	0.000604135	3.64979e-07	11.6395	10.0689	11.01-12.27	-8.47593	1.72534e-113	2.13597	0.000364	0.000243	0.001276	0	0.003532	58.8667	0.003532		B	994	2.97057	2.74191	2.80-3.14	-1.93353	1.37458e-83	7.51806	0.553743	3	1	5	0	18
	C	32	917	0.133732		0.000625283	0.000245643	6.03403e-08	10.4214	4.09404	10.16-10.69	-9.69405	4.20738e-33	0.353131	0.000588	0.000457	0.000784	0	0.002291	38.1833	0.002291		C	917	3.79183	2.07587	3.66-3.93	-1.11226	3.92329e-34	4.30924	0.706836	4	2	5	0	15
	D	60	1541	0.224734		0.000841751	0.000326581	1.06655e-07	14.0292	5.44302	13.76-14.30	-6.08625	1.15595e-252	0.624182	0.000851	0.000589	0.001048	0	0.002492	41.5333	0.002492		D	1541	5.05117	2.76104	4.91-5.19	0.147081	0.523862	7.62335	0.94159	5	3	7	0	18
	E	30	234	0.0341257		0.000307227	0.000190864	3.6429e-08	5.12046	3.18106	4.71-5.53	-14.995	1.2691e-185	0.213195	0.000263	0.000197	0.000395	0	0.001185	19.75	0.001185		E	234	1.02381	1.0771	0.89-1.16	-3.88029	1.61722e-152	1.16014	0.190848	1	0	1	0	8
	F	43	148	0.0215838		0.0010908	0.000466465	2.1759e-07	18.18	7.77442	16.93-19.43	-1.93541	0.0346487	1.27341	0.001089	0.000726	0.001513	0	0.002484	41.4	0.002484		F	148	4.67715	2.85264	4.22-5.14	-0.226945	3.8785	8.13755	0.871868	5	2	7	0	18
	G	36	239	0.0348549		0.00104566	0.000373853	1.39766e-07	17.4277	6.23088	16.64-18.22	-2.68773	3.06363e-09	0.817956	0.00109	0.000848	0.001272	0	0.002669	44.4833	0.002669		G	239	4.9987	2.65834	4.66-5.34	0.094607	1	7.06677	0.931808	5	3	7	0	18
	M	60	2061	0.300569		0.00125618	0.000405771	1.6465e-07	20.9364	6.76286	20.64-21.23	0.820943	1.95357e-05	0.963589	0.001227	0.000964	0.001491	0	0.003162	52.7	0.003162		M	2061	4.81089	2.22045	4.79-4.98	-0.093202	1	4.93038	0.896799	5	3	6	0	18
	Q	50	156	0.0227505		0.000606592	0.000381685	1.45683e-07	10.1099	6.36141	9.11-11.11	-10.0056	6.74189e-43	0.852585	0.000578	0.000386	0.000836	0	0.002253	37.55	0.002253		Q	156	4.83507	2.29954	4.47-5.20	-0.069022	1	5.28788	0.901306	5	3	7	0	12
	Y	33	33	0.0048126		0.00041353	0.000186302	3.47084e-08	6.89217	3.10503	5.83-7.95	-13.2233	8.64486e-22	0.203125	0.000363	0.000242	0.000544	0	0.000847	14.1167	0.000847		Y	33	1.42046	0.908174	1.11-1.73	-3.48364	1.99351e-20	0.82478	0.264787	1	1	2	0	4
	Z	30	117	0.0170629		0.00061992	0.000386238	1.4918e-07	10.332	6.4373	9.17-11.50	-9.78343	2.01493e-31	0.873048	0.000578	0.000386	0.000836	0	0.002253	37.55	0.002253		Z	117	4.28765	2.7193	3.79-4.78	-0.616441	0.191899	7.39462	0.799262	4	2	6	0	16
mtDNA Haplogroup subclades (>0.1%)	A1	-	14	0.00204171		0.000721363	0.000366005	1.33959e-07	12.0227	6.10008	8.83-15.22	-8.09272	0.0143296	0.783974	0.000786	0.000362	0.001028	0	0.001512	25.2	0.001512		A1	14	2.30769	1.22649	1.67-2.95	-2.5964	0.000140286	1.50427	0.430177	2	1	3	0	6
	A2	-	281	0.04098		0.000750797	0.000281404	7.91881e-08	12.5133	4.69006	11.96-13.06	-7.60215	2.47464e-80	0.463435	0.000726	0.000544	0.000908	0	0.001939	32.3167	0.001939		A2	281	1.91978	1.44101	1.75-2.09	-2.98432	1.34473e-106	2.07652	0.357866	2	1	3	0	10
	A4	-	56	0.00816684		0.000738327	0.000228764	5.2333e-08	12.3055	3.81274	11.31-13.30	-7.80998	4.12935e-20	0.30627	0.000726	0.000605	0.000908	0	0.001635	27.25	0.001635		A4	56	2.26299	1.42211	1.89-2.64	-2.64111	4.35772e-18	2.02241	0.421844	2	1	3	0	7
	A5	-	66	0.0096252		0.00051515	0.000371186	1.37779e-07	8.58583	6.18643	7.09-10.08	-11.5296	2.59464e-21	0.806326	0.000427	0.000244	0.000732	0	0.00214	35.6667	0.00214		A5	66	1.42284	1.2235	1.13-1.72	-3.48125	3.07187e-32	1.49696	0.265233	1	1	2	0	8
	B2	-	136	0.0198337		0.000828732	0.000225617	5.09031e-08	13.8122	3.76029	13.18-14.44	-6.30323	8.71567e-40	0.297902	0.000848	0.000666	0.000969	0	0.001696	28.2667	0.001696		B2	136	2.60033	1.50991	2.35-2.85	-2.30377	9.11009e-36	2.27983	0.484727	2	2	3	0	9
	B4	-	792	0.115502		0.000689174	0.000607754	3.69364e-07	11.4862	10.1292	10.78-12.19	-8.6292	6.62494e-93	2.16164	0.000364	0.000243	0.001276	0	0.003532	58.8667	0.003532		B4	792	1.54415	1.82949	1.42-1.67	-3.35994	2.23365e-267	3.34703	0.287845	1	0	2	0	19
	B5	-	66	0.0096252		0.00148337	0.000606271	3.67565e-07	24.7229	10.1045	22.29-27.16	4.60745	0.0254942	2.15111	0.001514	0.001029	0.001999	0	0.002667	44.45	0.002667		B5	66	5.37949	2.94311	4.67-6.09	0.475395	1	8.66189	1.00279	5	3	8	0	14
	C	-	153	0.022313		0.000799221	0.000318803	1.01636e-07	13.3204	5.31339	12.48-14.16	-6.79508	2.14194e-32	0.594805	0.000848	0.000666	0.00097	0	0.001698	28.3	0.001698		C	153	2.63665	1.72321	2.36-2.91	-2.26744	1.99731e-33	2.96946	0.491499	2	1	4	0	12
	C1	-	220	0.032084		0.000520591	0.000189814	3.60292e-08	8.67652	3.16356	8.26-9.09	-11.4389	2.67062e-141	0.210855	0.000519	0.00039	0.000649	0	0.00143	23.8333	0.00143		C1	220	3.00735	1.71798	2.78-3.23	-1.89674	1.16559e-37	2.95146	0.5606	3	2	4	0	12
	C4	-	382	0.0557095		0.000680424	0.000305419	9.32806e-08	11.3404	5.09031	10.83-11.85	-8.77503	8.5064e-118	0.545909	0.000727	0.000485	0.000849	0	0.002977	49.6167	0.002977		C4	382	2.27918	1.79695	2.10-2.46	-2.62491	9.77459e-96	3.22903	0.424862	2	1	3	0	18
	C5	-	105	0.0153128		0.000399224	0.000183362	3.36217e-08	6.65374	3.05603	6.07-7.24	-13.4617	4.67248e-73	0.196765	0.000389	0.000324	0.000519	0	0.001104	18.4	0.001104		C5	105	2.25934	1.40439	1.99-2.53	-2.64475	4.45652e-35	1.9723	0.421164	2	1	3	0	8
	C7	-	57	0.00831267		0.000481663	0.000220043	4.8419e-08	8.02771	3.66739	7.08-8.98	-12.0877	8.74399e-31	0.283364	0.00045	0.000321	0.000643	0	0.001158	19.3	0.001158		C7	57	3.42356	2.22069	2.85-4.00	-1.48053	0.000312419	4.93146	0.638186	3	2	5	0	11
	D1	-	250	0.0364591		0.000516508	0.000191028	3.64918e-08	8.60847	3.1838	8.21-9.00	-11.507	1.22379e-163	0.213562	0.000519	0.000389	0.000649	0	0.001298	21.6333	0.001298		D1	250	2.94991	1.66052	2.74-3.16	-1.95418	5.39222e-47	2.75732	0.549893	3	2	4	0	12
	D2	-	62	0.00904186		0.000325409	0.00020422	4.17058e-08	5.42348	3.40367	4.58-6.27	-14.692	3.51644e-41	0.244076	0.000302	0.000181	0.000483	0	0.000846	14.1	0.000846		D2	62	2.53094	1.76727	2.09-2.97	-2.37316	1.1882e-13	3.12325	0.471792	2	1	4	0	7
	D3	-	26	0.00379175		9.97046e-05	6.28258e-05	3.94708e-09	1.66174	1.0471	1.26-2.06	-18.4537	1.67999e-40	0.0230996	0.000121	6e-05	0.000121	0	0.000242	4.03333	0.000242		D3	26	0.68	0.65433	0.43-0.93	-4.22409	1.16993e-21	0.428148	0.126759	1	0	1	0	2
	D4	-	963	0.14044		0.00073588	0.000294253	8.65849e-08	12.2647	4.90422	11.95-12.57	-7.85077	7.25473e-274	0.506723	0.000712	0.000517	0.000906	0	0.002658	44.3	0.002658		D4	963	4.42105	2.48857	4.26-4.58	-0.483038	1.13414e-06	6.193	0.824129	4	3	6	0	18
	D5	-	216	0.0315007		0.000628771	0.000357304	1.27666e-07	10.4795	5.95506	9.69-11.27	-9.63592	1.41178e-60	0.747142	0.000643	0.000321	0.0009	0	0.001867	31.1167	0.001867		D5	216	3.81727	2.52452	3.48-4.15	-1.08682	1.35532e-07	6.37321	0.711578	4	2	6	0	16
	D6	-	24	0.00350007		0.000898605	0.000367724	1.35221e-07	14.9768	6.12873	12.52-17.43	-5.13868	0.0230987	0.791357	0.001028	0.000604	0.00116425	0	0.001513	25.2167	0.001513		D6	24	5.10507	2.39845	4.15-6.06	0.200981	1	5.75256	0.951637	5	3	7	0	11
	E1	-	169	0.0246463		0.000284905	0.000211108	4.45667e-08	4.74842	3.51847	4.22-5.28	-15.367	6.53098e-121	0.260819	0.000197	0.000131	0.000394	0	0.001182	19.7	0.001182		E1	169	1.16033	1.16165	0.99-1.34	-3.74377	2.252e-96	1.34943	0.216297	1	0	2	0	8
	E2	-	65	0.00947936		0.000258657	0.000155252	2.41032e-08	4.31094	2.58753	3.68-4.94	-15.8045	9.09989e-55	0.14106	0.000243	0.000121	0.000364	0	0.00091	15.1667	0.00091		E2	65	0.668269	0.783152	0.48-0.86	-4.23582	3.36973e-52	0.613326	0.124572	0	0	1	0	4
	F1	-	131	0.0191046		0.00109586	0.000466514	2.17635e-07	18.2643	7.77523	16.93-19.60	-1.85115	0.427084	1.27367	0.00115	0.000726	0.001513	0	0.002484	41.4	0.002484		F1	131	3.87904	2.45192	3.46-4.30	-1.02506	0.000320661	6.01191	0.723092	4	2	5	0	18
	F2	-	17	0.00247922		0.000774257	0.000337331	1.13792e-07	12.9043	5.62218	10.23-15.58	-7.21114	0.00387817	0.665947	0.000847	0.000529	0.001028	0	0.001513	25.2167	0.001513		F2	17	1.94118	1.703	1.13-2.75	-2.96292	0.000119853	2.90022	0.361855	2	1	3	0	7
	G1	-	82	0.0119586		0.000670183	0.000359486	1.2923e-07	11.1697	5.99144	9.87-12.47	-8.94572	8.90565e-21	0.756298	0.000786	0.000302	0.000967	0	0.001452	24.2	0.001452		G1	82	3.05179	1.96989	2.63-3.48	-1.8523	4.68122e-11	3.88045	0.568885	4	1	5	0	8
	G2	-	132	0.0192504		0.000800798	0.000302311	9.13919e-08	13.3466	5.03852	12.49-14.21	-6.7688	6.16078e-30	0.534855	0.000787	0.000605	0.000968	0	0.001878	31.3	0.001878		G2	132	3.10086	2.05044	2.75-3.45	-1.80324	3.39444e-16	4.20429	0.578031	3	2	4	0	13
	G3	-	25	0.00364591		0.000899023	0.000475683	2.26275e-07	14.9837	7.92806	11.88-18.09	-5.13171	0.190229	1.32423	0.000846	0.000665	0.001027	0	0.002421	40.35	0.002421		G3	25	3.44667	3.21168	2.19-4.71	-1.45743	1	10.3149	0.642494	2	2	4	0	15
	M1	-	125	0.0182295		0.000693316	0.000224931	5.05939e-08	11.5553	3.74885	10.90-12.21	-8.56017	6.18669e-52	0.296092	0.000711	0.000569	0.000853	0	0.001209	20.15	0.001209		M1	125	3.70065	1.86986	3.37-4.03	-1.20345	4.50289e-09	3.49639	0.689838	3	2	5	0	11
	M10	-	32	0.00466676		0.000830034	0.000243699	5.93893e-08	13.8339	4.06165	12.43-15.24	-6.28153	4.38852e-08	0.347565	0.000846	0.000725	0.000968	0	0.001391	23.1833	0.001391		M10	32	3.87903	1.60853	3.32-4.44	-1.02506	0.0658703	2.58736	0.723091	4	3	5	0	8
	M11	-	28	0.00408342		0.000770307	0.000294272	8.6596e-08	12.8384	4.90453	11.02-14.66	-7.27699	1.01596e-06	0.506788	0.000726	0.000544	0.000968	0	0.001513	25.2167	0.001513		M11	28	3.7672	2.23043	2.94-4.59	-1.1369	0.698603	4.97484	0.702244	4	2	5	0	10
	M12	-	42	0.00612513		0.00115522	0.000519499	2.69879e-07	19.2536	8.65831	16.64-21.87	-0.86185	1	1.57942	0.00127	0.000846	0.001512	0	0.002118	35.3	0.002118		M12	42	3.81765	2.18035	3.16-4.48	-1.08644	0.147569	4.75392	0.711649	4	2	5	0	9
	M13	-	40	0.00583345		0.00140385	0.000710768	5.05191e-07	23.3974	11.8461	19.73-27.07	3.28202	1	2.95654	0.001694	0.000846	0.001997	0	0.002664	44.4	0.002664		M13	40	6.23333	3.08492	5.28-7.19	1.32924	0.532934	9.51673	1.16196	7	4	9	0	13
	M2	-	160	0.0233338		0.000947839	0.000511314	2.61442e-07	15.7973	8.52189	14.48-17.12	-4.31811	9.72824e-08	1.53004	0.000964	0.000514	0.001222	0	0.002705	45.0833	0.002705		M2	160	5.26863	3.17172	4.78-5.76	0.36454	1	10.0598	0.982126	5	3	7	0	17
	M21	-	38	0.00554178		0.00121258	0.000764092	5.83836e-07	20.2096	12.7349	16.16-24.26	0.0941667	1	3.4168	0.001633	0.000242	0.001754	0	0.002604	43.4	0.002604		M21	38	3.92176	3.07566	2.94-4.90	-0.982328	1	9.45968	0.731057	4	0	6	0	14
	M27	-	142	0.0207088		0.00167078	0.000982813	9.65921e-07	27.8464	16.3802	25.15-30.54	7.73097	5.82784e-06	5.65289	0.002179	0.000604	0.002422	0	0.003272	54.5333	0.003272		M27	142	5.02198	3.06567	4.52-5.53	0.117884	1	9.39832	0.936147	6	2	7	0	14
	M28	-	51	0.00743765		0.000777669	0.000372214	1.38543e-07	12.9611	6.20357	11.26-14.66	-7.15428	3.87404e-09	0.810801	0.000725	0.000604	0.001028	0	0.001936	32.2667	0.001936		M28	51	2.85647	1.85688	2.35-3.37	-2.04762	1.71452e-08	3.44799	0.532475	3	2	4	0	10
	M3	-	129	0.0188129		0.000691321	0.000328107	1.07654e-07	11.522	5.46845	10.58-12.47	-8.59342	7.32395e-35	0.630028	0.00074	0.000471	0.00089175	0	0.001751	29.1833	0.001751		M3	129	6.10465	3.46084	5.51-6.70	1.20056	0.00789971	11.9774	1.13797	6	4	9	0	15
	M30	-	73	0.0106461		0.000663542	0.000257924	6.65247e-08	11.059	4.29873	10.07-12.05	-9.0564	5.07014e-27	0.389325	0.000644	0.000515	0.000837	0	0.001741	29.0167	0.001741		M30	73	1.93379	1.46946	1.60-2.27	-2.9703	6.68964e-26	2.1593	0.360478	2	1	3	0	8
	M31	-	27	0.00393758		0.00105057	0.000630903	3.98038e-07	17.5095	10.515	13.54-21.48	-2.60598	1	2.32945	0.001452	0.000302	0.001512	0	0.001816	30.2667	0.001816		M31	27	4.14245	2.60378	3.16-5.12	-0.761642	1	6.77965	0.772195	5	1	6	0	9
	M33	-	50	0.00729182		0.00138648	0.000462483	2.1389e-07	23.108	7.70805	20.97-25.24	2.99257	0.479737	1.25176	0.001455	0.001256	0.001653	0	0.002714	45.2333	0.002714		M33	50	5.35837	2.06268	4.79-5.93	0.454275	1	4.25464	0.998854	6	5	7	0	9
	M35	-	56	0.00816684		0.000808777	0.000296713	8.80385e-08	13.4796	4.94521	12.18-14.77	-6.63581	1.76308e-12	0.51523	0.000859	0.000675	0.000982	0	0.001781	29.6833	0.001781		M35	56	3.54805	1.78606	3.08-4.02	-1.35604	3.60897e-05	3.19002	0.661393	4	2	5	0	9
	M36	-	38	0.00554178		0.000723514	0.000645884	4.17166e-07	12.0586	10.7647	8.64-15.48	-8.05688	0.00271504	2.44139	0.000867	0.000124	0.001239	0	0.002544	42.4	0.002544		M36	38	4.11807	3.55326	2.99-5.25	-0.786027	1	12.6256	0.767649	3	1	7	0	15
	M39	-	27	0.00393758		0.000834496	0.000333268	1.11068e-07	13.9083	5.55447	11.81-16.00	-6.20717	0.000255445	0.650005	0.000846	0.000604	0.001088	0	0.00139	23.1667	0.00139		M39	27	2.2792	1.34869	1.77-2.79	-2.62489	8.78692e-09	1.81897	0.424866	2	1	3	0	6
	M49	-	30	0.00437509		0.000970517	0.000558131	3.1151e-07	16.1753	9.30218	12.85-19.50	-3.94015	1	1.82306	0.00105	0.000679	0.001297	0	0.002349	39.15	0.002349		M49	30	4.48506	2.90663	3.44-5.53	-0.419035	1	8.44851	0.83606	5	2	6	0	11
	M5	-	144	0.0210004		0.000815123	0.000440718	1.94232e-07	13.5854	7.3453	12.39-14.79	-6.53005	3.05483e-18	1.13671	0.000772	0.00045	0.001094	0	0.002384	39.7333	0.002384		M5	144	3.55624	2.52624	3.14-3.97	-1.34786	1.79819e-07	6.38188	0.662918	3	2	5	0	15
	M51	-	26	0.00379175		0.000763895	0.000427267	1.82557e-07	12.7316	7.12111	9.99-15.47	-7.38384	0.000946775	1.06838	0.000773	0.000708	0.000966	0	0.001611	26.85	0.001611		M51	26	4.09231	2.56353	3.11-5.08	-0.811784	1	6.5717	0.762848	4	3	6	0	9
	M52	-	37	0.00539595		0.00060815	0.000445486	1.98458e-07	10.1358	7.42477	7.74-12.53	-9.9796	5.12234e-08	1.16144	0.000553	0.000207	0.000968	0	0.00173	28.8333	0.00173		M52	37	2.09309	2.16473	1.40-2.79	-2.811	1.19407e-07	4.68606	0.390174	1	0	4	0	9
	M7	-	542	0.0790433		0.000868651	0.000403707	1.62979e-07	14.4775	6.72845	13.91-15.04	-5.63792	2.07541e-61	0.953808	0.000981	0.000589	0.001178	0	0.002358	39.3	0.002358		M7	542	5.81741	2.81595	5.58-6.05	0.913316	2.58892e-11	7.9296	1.08442	6	4	8	0	18
	M8	-	44	0.0064168		0.000509696	0.00025382	6.44248e-08	8.49493	4.23034	7.24-9.74	-11.6205	1.67675e-20	0.377035	0.000518	0.000324	0.000648	0	0.001492	24.8667	0.001492		M8	44	3.02854	1.97075	2.45-3.61	-1.87555	7.76467e-06	3.88384	0.564551	3	1	4	0	9
	M9	-	180	0.0262505		0.00048804	0.000218147	4.7588e-08	8.134	3.63578	7.60-8.67	-11.9814	3.39754e-105	0.278501	0.000454	0.000324	0.000648	0	0.001362	22.7	0.001362		M9	180	2.88265	1.83863	2.61-3.15	-2.02144	8.24173e-31	3.38056	0.537355	3	2	4	0	11
	Q1	-	113	0.0164795		0.000619902	0.000272187	7.40857e-08	10.3317	4.53645	9.50-11.17	-9.78374	1.22613e-43	0.433574	0.00071	0.000517	0.000775	0	0.001163	19.3833	0.001163		Q1	113	4.29456	2.36188	3.86-4.73	-0.609528	0.414895	5.57846	0.80055	4	3	6	0	10
	Q2	-	26	0.00379175		0.000705188	0.000347323	1.20633e-07	11.7531	5.78872	9.53-13.98	-8.36231	5.72229e-06	0.705986	0.000725	0.000604	0.000846	0	0.001633	27.2167	0.001633		Q2	26	3.02769	1.7076	2.37-3.68	-1.8764	0.000474867	2.9159	0.564393	3	2	4	0	7
	Q3	-	17	0.00247922		0.000513669	0.000270429	7.31318e-08	8.56115	4.50715	6.42-10.70	-11.5543	6.37141e-07	0.427991	0.000514	0.000321	0.000706	0	0.001221	20.35	0.001221		Q3	17	3.95588	2.29933	2.86-5.05	-0.94821	1	5.28693	0.737417	4	2	6	0	10
	Y1	-	20	0.00291673		0.000442026	0.000198784	3.95152e-08	7.3671	3.31307	5.92-8.82	-12.7483	1.76375e-11	0.231256	0.000423	0.000257	0.000605	0	0.000847	14.1167	0.000847		Y1	20	0.98421	0.766193	0.65-1.32	-3.91988	6.32132e-14	0.587051	0.183467	1	0	1	0	3
	Y2	-	13	0.00189587		0.000344115	0.000128359	1.64759e-08	5.73526	2.13931	4.57-6.90	-14.3802	3.53319e-10	0.0964226	0.000363	0.000242	0.000423	6e-05	0.000544	9.06667	0.000484		Y2	13	0.769231	0.662994	0.41-1.13	-4.13486	9.76513e-10	0.43956	0.143392	1	0	1	0	2
	Z1	-	66	0.0096252		0.000295938	0.000168674	2.84508e-08	4.93231	2.81123	4.25-5.61	-15.1831	1.24378e-51	0.166503	0.000302	0.000181	0.000423	0	0.000967	16.1167	0.000967		Z1	66	2.59627	1.74418	2.18-3.02	-2.30782	2.53723e-14	3.04215	0.483971	2	1	4	0	7
	Z3	-	36	0.00525011		0.000804781	0.000496278	2.46292e-07	13.413	8.2713	10.71-16.11	-6.70242	0.00142503	1.44138	0.000707	0.000578	0.000964	0	0.002253	37.55	0.002253		Z3	36	5.20476	3.37026	4.10-6.31	0.30067	1	11.3586	0.97022	4	3	7	0	15
	Z4	-	15	0.00218755		0.00046761	0.000269928	7.28612e-08	7.79349	4.4988	5.52-10.07	-12.3219	2.33463e-06	0.426407	0.000423	0.000242	0.000726	0	0.001028	17.1333	0.001028		Z4	15	2.41905	2.27774	1.27-3.57	-2.48504	0.0486455	5.1881	0.450935	1	1	4	0	7

## Sheet: Dataset EV3d
Pairwise sequence comparison of total mtDNA variation (a= unmatched, b=within each population) and non-synonomous mtDNA variation (c= unmatched, d=within each population) using 18,200 mtDNA sequences.
Data used to generate Table 1, Table 2 and Appendix Table S1
The table shows pairwise Tajima-Nei distance estimates for: A) total unmatched mtDNA sequence data (n=18,200) and b) grouped by population of origin using mtDNA haplogroups (as per www.mitomap.org).
Included are comparative summary data, including: mean, standard deviation, variance, mean number of different variants (and standard deviation) median, 25th& 75th percentiles, and minimum/maximum and full range of distance observed.
Finally an uncorrected and Bonferroni corrected comparison between matched haplogroup and the total unmatched dataset in shown.
Total mtDNA variation
					Pairwise Distance (Tajima-Nei)
	Matched haplogroup Seq.	n Sequences	% of dataset		Mean	StDev	Variance	Mean n Variant Differences (SD)		95% CI	Matched v Unmatched adjusted P	Variance	UnMatched/Matched Variance	Median	25th	75th	Min	Max	Max_Variants
a)	Total Unmtached Dataset	18200	-		0.00117847	0.000611481	3.73909e-07	19.6412	10.1914	19.5-19.9	-	3.73909e-07	-	0.00112561	0.00071608	0.00153573	0	0.00512915	85.4858
b)	European + African mtDNA	11343	0.623242		0.0014955	0.000752375	5.66069e-07	24.9249	12.5396	24.7-25.2	1.2824e-302	5.66069e-07	1.51392	0.001346	0.000972	0.002095	0	0.005104	85.0667
	European + Eurasian mtDNA	14512	0.797363		0.00109321	0.000459079	2.10754e-07	18.2202	7.65132	18.1-18.3	1.64113e-46	2.10754e-07	0.56365	0.001092	0.000728	0.001366	0	0.003285	54.75
	African + Eurasian mtDNA	10454	0.574396		0.00142536	0.00064944	4.21772e-07	23.756	10.824	23.6-24.0	1.24183e-215	4.21772e-07	1.12801	0.001329	0.00092	0.001842	0	0.004824	80.4
non-synonomous mtDNA variation
								Non-Synonomous variant count (Nei-Gojobori's Model)
	Matched haplogroup Seq.	n Sequences	% of dataset					Mean n Variant Differences (SD)		95% CI (L-U)	Matched v Unmatched adjusted P	Variance	UnMatched/Matched Variance	Median	25th	75th	Min	Max_Variants
c)	Total Unmtached Dataset	18200	-					3.86853	2.47105	2.7-5.0	-	6.10607	-	4	2	5	0	20
d)	European + African mtDNA	11343	0.623242					6.44099	3.43729	6.4-6.5	1.22116e-300	11.8149	1.93495	6	4	8	0	19.5
	European + Eurasian mtDNA	14512	0.797363					4.56382	2.39838	4.5-4.6	8.30248e-28	5.75222	0.942049	4	3	6	0	19
	African + Eurasian mtDNA	10454	0.574396					4.56985	2.65586	4.5-4.6	9.07501e-27	7.0536	1.15518	4	3	6	0	19

## Sheet: Dataset EV3e
Sequence comparison of a) total mtDNA variation and b) and non-synonomous mtDNA variation between population groups
Data used to generate Figure 3
Upper tables show the average Tajima-Nei distance estimates between each mtDNA sequences in each population group (left) and the corresponding variant differences (right)
Lower table hows the average number of non-synonomous variants (using Nei-Gojobori's model) between sequences in each population group
Upper			Euro	Afri	Eura				Euro	Afri	Eura
		n	7655	3688	6857			n	7655	3688	6857
	Euro	7655	-	0.00156	0.00117		Euro	7655	-	26	19.5
	Afri	3688	0.00156	-	0.0018		Afri	3688	26	-	30
	Eura	6857	0.00117	0.0018	-		Eura	6857	19.5	30	-
Lower			Euro	Afri	Eura
		n	7655	3688	6857
	Euro	7655	-	4.44	3.59
	Afri	3688	4.44	-	4.94
	Eura	6857	3.59	4.94	-
