# Supplementary material for: Feasibility and impact of haplogroup matching for mitochondrial replacement treatment
Source: EMBO Rep. 2023 Aug 17;24(10):e54540. doi: 10.15252/embr.202154540 (PMC10561356; doi:10.15252/embr.202154540)
Supplement: Supplementary file 6 — Dataset EV4 [file EMBR-24-e54540-s008.xlsx]

## Sheet: Contents
Title	Legend
Dataset EV4	Matrix comparing average sequence divergence distance (Tajima-Nei pairwise distance) between mtDNA haplogroups (A) and corresponding average variant count differences (B). (C) Matrix comparing the average number of non-synonymous variant differences between mtDNA haplogroups (Nei-Gojobori non-synonymous variant count). Data used to generate Figure 4. Numbers indicate count of sequences used per h…

## Sheet: Dataset EV4
Matrix comparing average sequence divergence distance (Tajima-Nei pairwise distance) between mtDNA haplogroups (A) and corresponding average variant count differences (B).
(C) Matrix comparing the average number of non-synonomous variant differences between mtDNA haplogroups (Nei-Gojobori non-synonomous variant count).
Data used to generate Figure 4. Numbers indicate count of sequences used per haplogroup
A																													B
	H	V (inc HV)	I	J	K	N/R	T	U	W	X	L0	L1	L2	L3	L4	L5	A	B	C	D	E	F	M	G	Q	Y	Z			H	V (inc HV)	I	J	K	N/R	T	U	W	X	L0	L1	L2	L3	L4	L5	A	B	C	D
	3113	420	115	562	653	555	675	1285	135	142	983	704	835	1090	42	34	417	994	917	1541	234	148	2061	239	156	33	117			3113	420	115	562	653	555	675	1285	135	142	983	704	835	1090	42	34	417	994	917	1541
H		0.00043647	0.00088932	0.00060067	0.00077685	0.00077099	0.00097433	0.00096137	0.00063127	0.00063252	0.00182223	0.00154015	0.00082301	0.00054722	0.0010614	0.00167536	0.00112924	0.00128849	0.00100502	0.00071585	0.00043548	0.000872988	0.00069426	0.00080335	0.00076649	0.000979967	0.00090157		H		7.2745	14.822	10.0112	12.9475	12.8498	16.2388	16.0228	10.5212	10.542	30.3705	25.6692	13.7168	9.12033	17.69	27.9227	18.8206	21.4748	16.7503	11.9308
V (inc HV)	0.00043647		0.00099994	0.00071002	0.00088573	0.00087936	0.00108301	0.00107016	0.00073793	0.00074483	0.00193086	0.00164833	0.00093015	0.00065481	0.0011689	0.0017801	0.00159291	0.0011378	0.00111504	0.00082458	0.00054379	0.000906132	0.00079974	0.00091347	0.00087476	0.00127901	0.00101042		V (inc HV)	7.2745		16.6657	11.8337	14.7622	14.656	18.0502	17.836	12.2988	12.4138	32.181	27.4722	15.5025	10.9135	19.4817	29.6683	26.5486	18.9633	18.584	13.743
I	0.00088932	0.00099994		0.00116408	0.00133783	0.00121198	0.00153692	0.00152323	0.00099686	0.0009982	0.00222554	0.002069	0.00138627	0.00106466	0.00162845	0.00224011	0.00160399	0.00207449	0.00155587	0.00126916	0.00098774	0.00158645	0.00124184	0.0013667	0.00133292	0.00186185	0.00145224		I	14.822	16.6657		19.4013	22.2972	20.1997	25.6153	25.3872	16.6143	16.6367	37.0923	34.4833	23.1045	17.7443	27.1408	37.3352	26.7332	34.5749	25.9312	21.1527
J	0.00060067	0.00071002	0.00116408		0.00104762	0.00103676	0.00083972	0.00123464	0.00090578	0.00090451	0.00209787	0.00180946	0.0010963	0.00082037	0.0013333	0.00193503	0.00134623	0.00170523	0.00127892	0.00098774	0.00070828	0.00117588	0.00096451	0.00107624	0.00103804	0.0012901	0.00117399		J	10.0112	11.8337	19.4013		17.4603	17.2793	13.9953	20.5773	15.0963	15.0752	34.9645	30.1577	18.2717	13.6728	22.2217	32.2505	22.4372	28.4204	21.3153	16.4623
K	0.00077685	0.00088573	0.00133783	0.00104762		0.0011777	0.0014198	0.00100034	0.00107889	0.00108281	0.00227586	0.00198942	0.00127126	0.00099591	0.00151183	0.00212728	0.00161322	0.00163135	0.0014519	0.00116444	0.00088411	0.00151226	0.00113658	0.00124817	0.00121293	0.00142202	0.00135092		K	12.9475	14.7622	22.2972	17.4603		19.6283	23.6633	16.6723	17.9815	18.0468	37.931	33.157	21.1877	16.5985	25.1972	35.4547	26.887	27.1891	24.1983	19.4073
N/R	0.00077099	0.00087936	0.00121198	0.00103676	0.0011777		0.0014089	0.00136459	0.00105217	0.00104776	0.00224677	0.00197507	0.00126268	0.00098399	0.00149954	0.0021123	0.00178683	0.00147687	0.00144733	0.00115516	0.00087685	0.00142612	0.00112917	0.00124619	0.00120325	0.00159287	0.00133801		N/R	12.8498	14.656	20.1997	17.2793	19.6283		23.4817	22.7432	17.5362	17.4627	37.4462	32.9178	21.0447	16.3998	24.9923	35.205	29.7805	24.6145	24.1222	19.2527
T	0.00097433	0.00108301	0.00153692	0.00083972	0.0014198	0.0014089		0.0016079	0.00127784	0.00127318	0.0024739	0.00218621	0.00146756	0.00119243	0.00170645	0.00227978	0.0019706	0.0019706	0.0016356	0.00135935	0.00108214	0.00176539	0.0013332	0.00145339	0.00134856	0.00163402	0.00151964		T	16.2388	18.0502	25.6153	13.9953	23.6633	23.4817		26.7983	21.2973	21.2197	41.2317	36.4368	24.4593	19.8738	28.4408	37.9963	32.8434	32.8434	27.26	22.6558
U	0.00096137	0.00107016	0.00152323	0.00123464	0.00100034	0.00136459	0.0016079		0.00126211	0.0012665	0.00245703	0.00217284	0.00145466	0.00117987	0.00169396	0.00230923	0.00224397	0.00182011	0.0016381	0.00134851	0.00106677	0.00141948	0.00132114	0.00143148	0.00139897	0.00189658	0.00153623		U	16.0228	17.836	25.3872	20.5773	16.6723	22.7432	26.7983		21.0352	21.1083	40.9505	36.214	24.2443	19.6645	28.2327	38.4872	37.3995	30.3352	27.3017	22.4752
W	0.00063127	0.00073793	0.00099686	0.00090578	0.00107889	0.00105217	0.00127784	0.00126211		0.00093872	0.0020071	0.00182462	0.00112675	0.0008279	0.00118606	0.00197914	0.00157325	0.00140036	0.00127433	0.00101567	0.00072816	0.00105799	0.00099529	0.00110755	0.00107122	0.00132596	0.00119336		W	10.5212	12.2988	16.6143	15.0963	17.9815	17.5362	21.2973	21.0352		15.6453	33.4517	30.4103	18.7792	13.7983	19.7677	32.9857	26.2208	23.3394	21.2388	16.9278
X	0.00063252	0.00074483	0.0009982	0.00090451	0.00108281	0.00104776	0.00127318	0.0012665	0.00093872		0.00213161	0.00184371	0.0011276	0.00083025	0.001372	0.00196784	0.00187477	0.00142646	0.00131234	0.00101204	0.00074465	0.00106531	0.00098476	0.00110998	0.00107577	0.00130269	0.0012115		X	10.542	12.4138	16.6367	15.0752	18.0468	17.4627	21.2197	21.1083	15.6453		35.5268	30.7285	18.7933	13.8375	22.8667	32.7973	31.2462	23.7743	21.8723	16.8673
L0	0.00182223	0.00193086	0.00222554	0.00209787	0.00227586	0.00224677	0.0024739	0.00245703	0.0020071	0.00213161		0.00259006	0.00210742	0.00202666	0.0023682	0.00296495	0.00267162	0.00295787	0.00248461	0.00219963	0.00192703	0.00234003	0.00216961	0.00230224	0.00226611	0.00241649	0.00239233		L0	30.3705	32.181	37.0923	34.9645	37.931	37.4462	41.2317	40.9505	33.4517	35.5268		43.1677	35.1237	33.7777	39.47	49.4158	44.5271	49.2978	41.4102	36.6605
L1	0.00154015	0.00164833	0.002069	0.00180946	0.00198942	0.00197507	0.00218621	0.00217284	0.00182462	0.00184371	0.00259006		0.0018292	0.00175597	0.00203571	0.00268631	0.00315403	0.00266002	0.00220782	0.00192814	0.00164763	0.00198777	0.0019056	0.0020176	0.00197387	0.0029995	0.00209965		L1	25.6692	27.4722	34.4833	30.1577	33.157	32.9178	36.4368	36.214	30.4103	30.7285	43.1677		30.4867	29.2662	33.9285	44.7718	52.5671	44.3337	36.797	32.1357
L2	0.00082301	0.00093015	0.00138627	0.0010963	0.00127126	0.00126268	0.00146756	0.00145466	0.00112675	0.0011276	0.00210742	0.0018292		0.00104086	0.00137477	0.00187677	0.00196925	0.0017817	0.00149663	0.00120979	0.00093006	0.00168026	0.00118728	0.00129905	0.0012597	0.00155767	0.00138633		L2	13.7168	15.5025	23.1045	18.2717	21.1877	21.0447	24.4593	24.2443	18.7792	18.7933	35.1237	30.4867		17.3477	22.9128	31.2795	32.8208	29.695	24.9438	20.1632
L3	0.00054722	0.00065481	0.00106466	0.00082037	0.00099591	0.00098399	0.00119243	0.00117987	0.0008279	0.00083025	0.00202666	0.00175597	0.00104086		0.00128026	0.001893	0.00163163	0.00123608	0.00122372	0.00093385	0.00065301	0.00112512	0.00091131	0.00101344	0.00098519	0.00121604	0.00111876		L3	9.12033	10.9135	17.7443	13.6728	16.5985	16.3998	19.8738	19.6645	13.7983	13.8375	33.7777	29.2662	17.3477		21.3377	31.55	27.1938	20.6013	20.3953	15.5642
L4	0.0010614	0.0011689	0.00162845	0.0013333	0.00151183	0.00149954	0.00170645	0.00169396	0.00118606	0.001372	0.0023682	0.00203571	0.00137477	0.00128026		0.00222631	0.00212238	0.00220297	0.00174035	0.001449	0.00116923	0.00185769	0.00142528	0.0015295	0.00150184	0.00233159	0.00163211		L4	17.69	19.4817	27.1408	22.2217	25.1972	24.9923	28.4408	28.2327	19.7677	22.8667	39.47	33.9285	22.9128	21.3377		37.1052	35.373	36.7162	29.0058	24.15
L5	0.00167536	0.0017801	0.00224011	0.00193503	0.00212728	0.0021123	0.00227978	0.00230923	0.00197914	0.00196784	0.00296495	0.00268631	0.00187677	0.001893	0.00222631		0.00283982	0.00280601	0.00235705	0.00206234	0.00178313	0.00208317	0.00203001	0.00215643	0.00211756	0.0025901	0.00225339		L5	27.9227	29.6683	37.3352	32.2505	35.4547	35.205	37.9963	38.4872	32.9857	32.7973	49.4158	44.7718	31.2795	31.55	37.1052		47.3303	46.7669	39.2842	34.3723
A	0.00112924	0.00159291	0.00160399	0.00134623	0.00161322	0.00178683	0.0019706	0.00224397	0.00157325	0.00187477	0.00267162	0.00315403	0.00196925	0.00163163	0.00212238	0.00283982		0.00200131	0.00229483	0.00190974	0.00117202	0.0021514	0.00194016	0.00163032	0.00192291	0.00108285	0.00102848		A	18.8206	26.5486	26.7332	22.4372	26.887	29.7805	32.8434	37.3995	26.2208	31.2462	44.5271	52.5671	32.8208	27.1938	35.373	47.3303		33.3551	38.2472	31.829
B	0.00128849	0.0011378	0.00207449	0.00170523	0.00163135	0.00147687	0.0019706	0.00182011	0.00140036	0.00142646	0.00295787	0.00266002	0.0017817	0.00123608	0.00220297	0.00280601	0.00200131		0.00172112	0.00142256	0.00130991	0.00201694	0.00181081	0.00192674	0.00155073	0.00147938	0.0012498		B	21.4748	18.9633	34.5749	28.4204	27.1891	24.6145	32.8434	30.3352	23.3394	23.7743	49.2978	44.3337	29.695	20.6013	36.7162	46.7669	33.3551		28.6854	23.7094
C	0.00100502	0.00111504	0.00155587	0.00127892	0.0014519	0.00144733	0.0016356	0.0016381	0.00127433	0.00131234	0.00248461	0.00220782	0.00149663	0.00122372	0.00174035	0.00235705	0.00229483	0.00172112		0.00139411	0.00111342	0.00193626	0.00135811	0.00148359	0.00144218	0.00105036	0.00098734		C	16.7503	18.584	25.9312	21.3153	24.1983	24.1222	27.26	27.3017	21.2388	21.8723	41.4102	36.797	24.9438	20.3953	29.0058	39.2842	38.2472	28.6854		23.2352
D	0.00071585	0.00082458	0.00126916	0.00098774	0.00116444	0.00115516	0.00135935	0.00134851	0.00101567	0.00101204	0.00219963	0.00192814	0.00120979	0.00093385	0.001449	0.00206234	0.00190974	0.00142256	0.00139411		0.0008232	0.00107	0.00107824	0.00119236	0.00115242	0.00131623	0.00128991		D	11.9308	13.743	21.1527	16.4623	19.4073	19.2527	22.6558	22.4752	16.9278	16.8673	36.6605	32.1357	20.1632	15.5642	24.15	34.3723	31.829	23.7094	23.2352
E	0.00043548	0.00054379	0.00098774	0.00070828	0.00088411	0.00087685	0.00108214	0.00106677	0.00072816	0.00074465	0.00192703	0.00164763	0.00093006	0.00065301	0.00116923	0.00178313	0.00117202	0.00130991	0.00111342	0.0008232		0.00111243	0.00079957	0.00091366	0.00087364	0.00117302	0.0010088		E	7.258	9.06317	16.4623	11.8047	14.7352	14.6142	18.0357	17.7795	12.136	12.4108	32.1172	27.4605	15.501	10.8835	19.4872	29.7188	19.5337	21.8318	18.557	13.72
F	0.000872988	0.000906132	0.00158645	0.00117588	0.00151226	0.00142612	0.00176539	0.00141948	0.00105799	0.00106531	0.00234003	0.00198777	0.00168026	0.00112512	0.00185769	0.00208317	0.0021514	0.00201694	0.00193626	0.00106909	0.00111243		0.00113499	0.00147205	0.00149665	0.00168748	0.00184273		F	14.5498	15.1022	26.4408	19.598	25.2043	23.7687	29.4232	23.6581	17.6332	17.7551	39.0005	33.1296	28.0044	18.752	30.9615	34.7195	35.8567	33.6157	32.2711	17.8182
M	0.00069426	0.00079974	0.00124184	0.00096451	0.00113658	0.00112917	0.0013332	0.00132114	0.00099529	0.00098476	0.00216961	0.0019056	0.00118728	0.00091131	0.00142528	0.00203001	0.00194016	0.00181081	0.00135811	0.00107824	0.00079957	0.00113499		0.00116424	0.00112889	0.0014574	0.00125336		M	11.571	13.329	20.6973	16.0752	18.943	18.8195	22.22	22.019	16.5882	16.4127	36.1602	31.76	19.788	15.1885	23.7547	33.8335	32.336	30.1802	22.6352	17.9707
G	0.00080335	0.00091347	0.0013667	0.00107624	0.00124817	0.00124619	0.00145339	0.00143148	0.00110755	0.00110998	0.00230224	0.0020176	0.00129905	0.00101344	0.0015295	0.00215643	0.00163032	0.00192674	0.00148359	0.00119236	0.00091366	0.00147205	0.00116424		0.00124326	0.00153279	0.00137951		G	13.3892	15.2245	22.7783	17.9373	20.8028	20.7698	24.2232	23.858	18.4592	18.4997	38.3707	33.6267	21.6508	16.8907	25.4917	35.9405	27.172	32.1123	24.7265	19.8727
Q	0.00076649	0.00087476	0.00133292	0.00103804	0.00121293	0.00120325	0.00134856	0.00139897	0.00107122	0.00107577	0.00226611	0.00197387	0.0012597	0.00098519	0.00150184	0.00211756	0.00192291	0.00155073	0.00144218	0.00115242	0.00087364	0.00149665	0.00112889	0.00124326		0.00167599	0.00134079		Q	12.7748	14.5793	22.2153	17.3007	20.2155	20.0542	22.476	23.3162	17.8537	17.9295	37.7685	32.8978	20.995	16.4198	25.0307	35.2927	32.0484	25.8455	24.0363	19.207
Y	0.000979967	0.00127901	0.00186185	0.0012901	0.00142202	0.00159287	0.00163402	0.00189658	0.00132596	0.00130269	0.00241649	0.0029995	0.00155767	0.00121604	0.00233159	0.0025901	0.00123913	0.00168892	0.00105036	0.00131623	0.00117302	0.00168748	0.0014574	0.00153279	0.00167599		0.00144171		Y	16.3328	21.3169	31.0308	21.5016	23.7004	26.5478	27.2337	31.6097	22.0993	21.7115	40.2749	49.9917	25.9612	20.2674	38.8598	43.1684	20.6522	28.1486	17.506	21.9372
Z	0.00090157	0.00101042	0.00145224	0.00117399	0.00135092	0.00133801	0.00151964	0.00153623	0.00119336	0.0012115	0.00239233	0.00209965	0.00138633	0.00111876	0.00163211	0.00225339	0.00102848	0.0012498	0.00098734	0.00128991	0.0010088	0.00184273	0.00125336	0.00137951	0.00134079	0.00144171			Z	15.0262	16.8403	24.204	19.5665	22.5153	22.3002	25.3273	25.6038	19.8893	20.1917	39.8722	34.9942	23.1055	18.646	27.2018	37.5565	17.1413	20.83	16.4557	21.4985
C
	H	V (inc HV)	I	J	K	N/R	T	U	W	X	L0	L1	L2	L3	L4	L5	A	B	C	D	E	F	M	G	Q	Y	Z
	3113	420	115	562	653	555	675	1285	135	142	983	704	835	1090	42	34	417	994	917	1541	234	148	2061	239	156	33	117
H		1.528	2.964	3.34	1.278	2.871	5.037	2.621	2.442	2.002	5.559	5.183	2.148	1.506	2.801	3.793	2.71134	3.37179	2.63	3.569	0.76	4.35244	1.971	4.094	3.034	2.66849	1.948
V (inc HV)	1.528		3.328	3.713	1.64	3.235	5.409	2.981	2.799	2.388	5.925	5.543	2.505	1.861	3.157	4.133	3.48023	3.88701	2.993	3.935	1.121	5.46528	2.304	4.473	3.397	2.71882	2.311
I	2.964	3.328		5.133	3.077	4.549	6.829	4.42	4.241	3.825	7.356	6.97	3.942	3.307	4.605	5.558	5.67692	4.66105	4.428	5.374	2.557	7.07105	3.767	5.916	4.838	4.21348	3.75
J	3.34	3.713	5.133		3.435	4.982	3.243	4.805	4.628	4.165	7.742	7.341	4.328	3.69	4.986	5.833	6.86286	5.85854	4.804	5.742	2.944	7.75946	4.142	6.278	5.219	4.9131	4.127
K	1.278	1.64	3.077	3.435		2.982	5.137	2.732	2.554	2.132	5.676	5.294	2.259	1.618	2.914	3.917	3.86197	3.4275	2.742	3.687	0.871	4.78831	2.081	4.234	3.141	2.82466	2.062
N/R	2.871	3.235	4.549	4.982	2.982		6.668	4.321	4.129	3.732	7.258	6.887	3.853	3.212	4.474	5.503	4.97356	5.61948	4.327	5.265	2.466	5.31818	3.642	5.813	4.682	3.91828	3.644
T	5.037	5.409	6.829	3.243	5.137	6.668		6.505	6.328	5.865	9.446	9.036	6.024	5.384	6.687	7.674	7.73571	6.69897	6.498	7.43	4.645	8.95181	5.824	7.998	6.282	7.66842	5.828
U	2.621	2.981	4.42	4.805	2.732	4.321	6.505		3.873	3.465	7.007	6.63	3.599	2.959	4.253	5.258	4.98293	4.92289	4.086	5.024	2.216	6.69867	3.421	5.529	4.484	3.9593	3.405
W	2.442	2.799	4.241	4.628	2.554	4.129	6.328	3.873		3.287	6.838	6.464	3.424	2.764	4.078	5.079	4.13933	4.33412	3.684	4.849	2.035	5.38778	3.245	5.401	4.313	3.32371	3.224
X	2.002	2.388	3.825	4.165	2.132	3.732	5.865	3.465	3.287		6.425	6.017	3.008	2.363	3.666	4.502	4.89577	3.73763	3.476	4.391	1.62	4.57396	2.784	4.965	3.894	3.84932	2.81
L0	5.559	5.925	7.356	7.742	5.676	7.258	9.446	7.007	6.838	6.425		7.53	6.531	5.904	7.207	8.195	7.98636	7.55699	7.028	7.963	5.151	10.3416	6.37	8.498	7.435	8.94507	6.351
L1	5.183	5.543	6.97	7.341	5.294	6.887	9.036	6.63	6.464	6.017	7.53		6.154	5.514	6.824	7.81	8.63247	8.98243	6.647	7.587	4.78	7.66364	5.984	8.128	7.032	6.53846	5.95
L2	2.148	2.505	3.942	4.328	2.259	3.853	6.024	3.599	3.424	3.008	6.531	6.154		2.485	3.78	4.785	4.62821	4.5125	3.61	4.549	1.741	5.54756	2.951	5.081	4.008	3.95946	2.93
L3	1.506	1.861	3.307	3.69	1.618	3.212	5.384	2.959	2.764	2.363	5.904	5.514	2.485		3.136	4.138	3.71	2.99798	2.968	3.914	1.1	4.07708	2.311	4.407	3.375	3.13699	2.29
L4	2.801	3.157	4.605	4.986	2.914	4.474	6.687	4.253	4.078	3.666	7.207	6.824	3.78	3.136		5.444	4.53617	5.33	4.264	5.203	2.396	6.50375	3.607	5.657	4.676	4.31341	3.537
L5	3.793	4.133	5.558	5.833	3.917	5.503	7.674	5.258	5.079	4.502	8.195	7.81	4.785	4.138	5.444		6.34458	5.72391	5.266	6.205	3.388	6.89444	4.591	6.756	5.677	4.93548	4.59
A	3.09412	4.1	5.60506	6.40533	3.656	4.37071	6.9871	5.17215	4.18636	3.86222	7.4766	7.72907	4.40244	3.41149	4.95814	5.60213		6.83489	6.6702	6.21975	2.55632	6.69947	4.13133	5.99247	5.88026	4.91645	3.83483
B	3.70423	3.02323	6.23662	5.39775	3.22588	5.0314	7.92439	4.16939	4.23448	3.77826	7.80889	8.41392	3.64646	3.37273	5.33	5.85111	6.83489		5.53626	6.2975	2.96533	6.92033	4.572	7.63425	4.5602	4.73436	3.75055
C	2.63	2.993	4.428	4.804	2.742	4.327	6.498	4.086	3.684	3.476	7.028	6.647	3.61	2.968	4.264	5.266	6.6702	5.53626		5.038	2.224	6.2975	3.429	5.573	4.469	3.83483	3.413
D	3.569	3.935	5.374	5.742	3.687	5.265	7.43	5.024	4.849	4.391	7.963	7.587	4.549	3.914	5.203	6.205	6.21975	6.2975	5.038		3.169	3.169	4.374	6.515	5.423	4.58842	4.359
E	0.76	1.121	2.557	2.944	0.871	2.466	4.645	2.216	2.035	1.62	5.151	4.78	1.741	1.1	2.396	3.388	2.55632	2.96533	2.224	3.169		4.11558	1.565	3.719	2.63	1.64043	1.542
F	3.71771	5.39041	6.39762	5.98125	4.85132	7.52143	7.50505	5.77471	5.32857	5.7026	9.59398	10.3932	4.94457	4.34889	5.78111	8.27333	6.69947	6.92033	6.2975	3.91235	4.11558		4.65319	7.00538	7.32838	6.20057	5.58846
M	1.971	2.304	3.767	4.142	2.081	3.642	5.824	3.421	3.245	2.784	6.37	5.984	2.951	2.311	3.607	4.591	4.13133	4.572	3.429	4.374	1.565	4.65319		4.859	3.806	3.62368	2.754
G	4.094	4.473	5.916	6.278	4.234	5.813	7.998	5.529	5.401	4.965	8.498	8.128	5.081	4.407	5.657	6.756	5.99247	7.63425	5.573	6.515	3.719	7.00538	4.859		5.998	5.70116	4.903
Q	3.034	3.397	4.838	5.219	3.141	4.682	6.282	4.484	4.313	3.894	7.435	7.032	4.008	3.375	4.676	5.677	5.88026	4.5602	4.469	5.423	2.63	7.32838	3.806	5.998		4.38851	3.818
Y	2.435	2.78434	3.82653	4.9131	2.48434	4.3381	6.62273	3.70109	3.93171	3.55696	6.75638	8.38028	3.6625	2.41053	4.26145	6.12	4.35776	4.93493	3.83483	4.58842	1.64043	6.20057	3.62368	5.70116	4.38851		4.43953
Z	1.948	2.311	3.75	4.127	2.062	3.644	5.828	3.405	3.224	2.81	6.351	5.95	2.93	2.29	3.537	4.59	3.83483	3.75055	3.413	4.359	1.542	5.58846	2.754	4.903	3.818	4.43953
[truncated: 7 more columns]
